# Supplementary material for: A multiscale accuracy assessment of moisture content predictions using time-lapse electrical resistivity tomography in mine tailings
Source: Sci Rep. 2023 Nov 27;13:20922. doi: 10.1038/s41598-023-48100-w (PMC10684595; doi:10.1038/s41598-023-48100-w)
Supplement: Supplementary file 2 — Supplementary Information 2. [file 41598_2023_48100_MOESM2_ESM.zip]

Archive with 9 entries (9 files):
- Appendix.tex
- cas-refs.bib
- figs/Figure_A3.pdf
- thumbnails/cas-email.jpeg
- thumbnails/cas-facebook.jpeg
- thumbnails/cas-gplus.jpeg
- thumbnails/cas-linkedin.jpeg
- thumbnails/cas-twitter.jpeg
- thumbnails/cas-url.jpeg
