# Supplementary material for: A multiscale accuracy assessment of moisture content predictions using time-lapse electrical resistivity tomography in mine tailings
Source: Sci Rep. 2023 Nov 27;13:20922. doi: 10.1038/s41598-023-48100-w (PMC10684595; doi:10.1038/s41598-023-48100-w)
Supplement: Supplementary file 2 — Supplementary Information 2. [file 41598_2023_48100_MOESM2_ESM.zip › Appendix.tex]

%\documentclass[a4paper,fleqn,longmktitle]{cas-dc}
\documentclass[a4paper,fleqn]{cas-dc}

\ExplSyntaxOn \cs_gset:Npn \__first_footerline: { \group_begin: \small \sffamily \__short_authors: ~ \group_end: } \ExplSyntaxOff

%\usepackage[numbers]{natbib}
\usepackage[authoryear]{natbib}
\usepackage{caption}
%\usepackage[authoryear,longnamesfirst]{natbib}
%\bibliographystyle{plainnat}


\usepackage{amsmath} % Mathematic formulation
\usepackage{float} % Figure position
%\usepackage{dblfloatfix}    % To enable figures at the bottom of page

%\usepackage{verbatim} 
\usepackage{multirow} % Table package
\usepackage{graphicx}

%\usepackage{libertine} 
\usepackage{siunitx}

% Modified counter for appendix
\usepackage{chngcntr}

% Package for line number
%\usepackage[switch]{lineno} % With double columns
\usepackage{lineno} % with one single column

% Package for user-defined spacing
\usepackage{setspace}
%\doublespacing
%\onehalfspacing

%%%Author definitions
\def\tsc#1{\csdef{#1}{\textsc{\lowercase{#1}}\xspace}}
\tsc{WGM}
\tsc{QE}
\tsc{EP}
\tsc{PMS}
\tsc{BEC}
\tsc{DE}
%%%

% Uncomment and use as if needed
%\newtheorem{theorem}{Theorem}
%\newtheorem{lemma}[theorem]{Lemma}
%\newdefinition{rmk}{Remark}
%\newproof{pf}{Proof}
%\newproof{pot}{Proof of Theorem \ref{thm}}

\begin{document}
\let\WriteBookmarks\relax
\def\floatpagepagefraction{1}
\def\textpagefraction{.001}

% Short title
%\shorttitle{A multiscale accuracy assessment of moisture content using TL-ERT in mine tailings}
\shorttitle{}

% Short author
%\shortauthors{Dimech et al. }
\shortauthors{}

% Main title of the paper
\title [mode = title]{A multiscale accuracy assessment of moisture content predictions using time-lapse electrical resistivity tomography in mine tailings}                      
% Title footnote mark
% eg: \tnotemark[1]
%\tnotemark[1,2]

% Title footnote 1.
% eg: \tnotetext[1]{Title footnote text}
% \tnotetext[<tnote number>]{<tnote text>} 
%\tnotetext[1]{This document is the results of the research
%   project funded by the National Science Foundation.}

%\tnotetext[2]{The second title footnote which is a longer text matter
%   to fill through the whole text width and overflow into
%   another line in the footnotes area of the first page.}


% First author
%
% Options: Use if required
% eg: \author[1,3]{Author Name}[type=editor,
%       style=chinese,
%       auid=000,
%       bioid=1,
%       prefix=Sir,
%       orcid=0000-0000-0000-0000,
%       facebook=<facebook id>,
%       twitter=<twitter id>,
%       linkedin=<linkedin id>,
%       gplus=<gplus id>]

\author[1,3]{Adrien Dimech}[orcid=0000-0001-6078-4300]

% Corresponding author indication
\cormark[1]

% Footnote of the first author
%\fnmark[1]

% Email id of the first author
%\ead{adrien.dimech@gmail.com}
\ead{adrien.dimech@etsmtl.ca}

% URL of the first author
%\ead[url]{www.cvr.cc, cvr@sayahna.org}

%  Credit authorship
\credit{Conceptualization; Data curation; Formal analysis; Funding acquisition; Investigation; Methodology; Software; Validation; Visualization; Writing original draft, review \& editing}

% Author 2
\author[2,3]{Anne Isabelle}[]
\credit{Conceptualization; Data curation; Formal analysis; Investigation; Methodology; Software}

% Author 3
\author[2,3]{Karine Sylvain}[]
\credit{Conceptualization; Data curation; Formal analysis; Investigation; Methodology; Software}

% Author 4
\author[1]{Chong Liu}[]
\credit{Data curation; Formal analysis; Investigation; Software}

% Author 5
\author[1,3]{LiZhen Cheng}[]
\credit{Conceptualization; Funding acquisition; Methodology; Project administration; Resources; Supervision; Validation; Writing - review}

% Author 6
\author[1,3]{Bruno Bussière}[]
\credit{Conceptualization; Funding acquisition; Methodology; Project administration; Resources; Supervision; Validation; Writing - review}

% Author 7
\author[2,3]{Michel Chouteau}[orcid=0000-0002-8538-1775]
\credit{Conceptualization; Funding acquisition; Methodology; Project administration; Resources; Supervision; Validation; Writing - review}

% Author 8
\author[2]{Gabriel Fabien-Ouellet}[orcid=0000-0002-1849-3718]
\credit{Conceptualization; Funding acquisition; Methodology; Resources; Supervision; Validation; Writing - review}

% Author 9
\author[2]{Charles Bérubé}[orcid=0000-0002-5438-0382]
\credit{Conceptualization; Methodology, Writing - review}

% Author 10
\author[4]{Paul Wilkinson}[]
\credit{Conceptualization; Methodology, Writing - review}

% Author 11
\author[4]{Philip Meldrum}[]
\credit{Conceptualization; Methodology, Writing - review}

% Author 12
\author[4]{Jonathan Chambers}[orcid=0000-0002-8135-776X]
\credit{Conceptualization; Methodology, Writing - review. All authors have read and agreed to the published version of the manuscript. The BGS authors publish with permission of the Executive Director of the BGS (UKRI).}

%Conceptualization; Data curation; Formal analysis; Funding acquisition; Investigation; Methodology; Project administration; Resources; Software; Supervision; Validation; Visualization; Roles/Writing - original draft; Writing - review & editing


% Address/affiliation
\affiliation[1]{organization={Université du Québec en Abitibi-Témiscamingue (UQAT)},
    city={Rouyn Noranda},   
    postcode={J9X 5E4}, 
    state={Québec},
    country={Canada}}
    
% Address/affiliation
\affiliation[2]{organization={Polytechnique Montréal},
    city={Montréal},
    postcode={H3T 1J4}, 
    state={Québec},
    country={Canada}}
    
\affiliation[3]{organization={Research Institute of Mines and Environment (RIME)},
    state={Québec, Canada},
    \ead[url]{https://irme.ca/en/}}
    
\affiliation[4]{organization={British Geological Survey (BGS), Environmental Science Centre},
    city={Keyworth, Nottingham},
    postcode={NG12 5GG},
    country={United Kingdom}}


% Corresponding author text
\cortext[cor1]{Corresponding author}
%\cortext[cor2]{Principal corresponding author}


\maketitle

\newpage
\appendix
\counterwithin{figure}{section}
\section{Figures in Appendix}

% FIGURE A3 - TL-ERT measurement protocols
\begin{figure*}
\centering
\includegraphics[trim = 3.2cm 5.9cm 3.5cm 1.8cm, width=13cm, clip=true]{figs/Figure_A3.pdf}
\caption{Illustration of the configurations used to carry out TL-ERT monitoring in the tailings at different scales. Red and blue electrodes represent respectively current and potential electrodes.}
\label{Figure_A3}
\end{figure*}

\newpage 


%\vskip3pt


\end{document}
