# Supplementary material for: A multiscale accuracy assessment of moisture content predictions using time-lapse electrical resistivity tomography in mine tailings
Source: Sci Rep. 2023 Nov 27;13:20922. doi: 10.1038/s41598-023-48100-w (PMC10684595; doi:10.1038/s41598-023-48100-w)
Supplement: Supplementary file 3 — Supplementary Information 3. [file 41598_2023_48100_MOESM3_ESM.zip]

Archive with 33 entries (33 files):
- Manuscript.tex
- bibliography.bib
- model1-num-names.bst
- model2-names.bst
- figs/Figure_1.pdf
- figs/Figure_2.pdf
- figs/Figure_8.pdf
- figs/Figure_9.pdf
- figs/Figure_10_part_1.pdf
- figs/Figure_10_part_2.pdf
- figs/Figure_11_part_1.pdf
- figs/Figure_11_part_2.pdf
- figs/Figure_12_part_2.pdf
- figs/Figure_13_part_1.pdf
- figs/Figure_13_part_2.pdf
- figs/Figure_14_part_3.pdf
- figs/Figure_14_part_4.pdf
- figs/Figure_14_part_1.pdf
- figs/Figure_14_part_2.pdf
- figs/Figure_15.pdf
- figs/Figure_12_part_1.pdf
- figs/Figure_A3.pdf
- figs/Figure_3.pdf
- figs/Figure_4.pdf
- figs/Figure_5.pdf
- figs/Figure_6.pdf
- figs/Figure_7.pdf
- thumbnails/cas-email.jpeg
- thumbnails/cas-facebook.jpeg
- thumbnails/cas-gplus.jpeg
- thumbnails/cas-linkedin.jpeg
- thumbnails/cas-twitter.jpeg
- thumbnails/cas-url.jpeg
