# Supplementary material for: A multiscale accuracy assessment of moisture content predictions using time-lapse electrical resistivity tomography in mine tailings
Source: Sci Rep. 2023 Nov 27;13:20922. doi: 10.1038/s41598-023-48100-w (PMC10684595; doi:10.1038/s41598-023-48100-w)
Supplement: Supplementary file 3 — Supplementary Information 3. [file 41598_2023_48100_MOESM3_ESM.zip › bibliography.bib]

\section{autres}

%% Pour changer les IEEEtran.bst controls, les usagers doivent créer une entrée “IEEEtranBSTCTL” %% dans leur fichier .bib :
%% @IEEEtranBSTCTL{References:BSTcontrol,      
%% CTLuse_forced_etal= "yes",    Pour faire apparaître et al. pour 3 auteurs et plus.
%% CTLmax_names_forced_etal = "2",
%% CTLnames_show_etal= "1",
%% CTLuse_alt_spacing= "no",     Pour ne pas utiliser l'espacement entre mots pour les 
%% références avec URL.
%% CTLalt_stretch_factor= "1"     Le facteur d'étirement entre mots.
%% }    

%% To change the IEEEtran.bst controls, users should create an IEEEtranBSTCTL entry 
%% in their .bib file:
%% @IEEEtranBSTCTL{References:BSTcontrol,      
%% CTLuse_forced_etal= "yes",      To display et al. for 3 and more authors.
%% CTLmax_names_forced_etal = "2",
%% CTLnames_show_etal= "1",
%% CTLuse_alt_spacing= "no",     ''Shuts off the alternate interword spacing 
%% for entries with URLs''.
%% CTLalt_stretch_factor= "1"      ''If alternate interword spacing for entries with URLs is 
%% enabled, this is the interword spacing stretch factor that will be used.''
%% } 

@IEEEtranBSTCTL{IEEEexample:BSTcontrol,
CTLuse_forced_etal       = "yes",
CTLmax_names_forced_etal = "3",
CTLnames_show_etal       = "1" 
}

%% Même si pour le moment le champ doi n'est pas supporté par le style IEEEtran, il y sera 
%% probablement intégré dans le futur. Si votre document a un doi, ajoutez-le.
%% Dans les exemples en bas, le champ doi a été ajouté pour tous les documents qui en ont un.

%% The DOI is not supported yet by the IEEEtran style, but it will probably be in the future.  
%% If your document has a DOI, include it in the reference. 
%% In the examples below, the DOI field was added in all the references that have a DOI.

\section{A}
    
    \subsection{AA}
    
        \subsubsection{Aachib}
        
        @article{Aachib_et_al_2004,
          title={Measurement and prediction of the oxygen diffusion coefficient in unsaturated media, with applications to soil covers},
          author={Aachib, M and Mbonimpa, M and Aubertin, M},
          journal={Water, air, and soil pollution},
          volume={156},
          number={1},
          pages={163--193},
          year={2004},
          publisher={Springer}
        }

        @article{Aachib_et_al_2005bullshit,
          title={Measurement and prediction of the oxygen diffusion coefficient in unsaturated media, with applications to soil covers},
          author={Aachib, M and Mbonimpa, M and Aubertin, M},
          journal={Water, air, and soil pollution},
          volume={156},
          number={1},
          pages={163--193},
          year={2004},
          publisher={Springer}
        }
        
        @article{Aachib_et_al_2006bullshit,
          title={Measurement and prediction of the oxygen diffusion coefficient in unsaturated media, with applications to soil covers},
          author={Aachib, M and Mbonimpa, M and Aubertin, M},
          journal={Water, air, and soil pollution},
          volume={156},
          number={1},
          pages={163--193},
          year={2004},
          publisher={Springer}
        }
    
    \subsection{AB}
    
        \subsubsection{Abdullah}
        
        @article{Abdullah_et_al_2018,
          title={Assessing the reliability and performance of optimized and conventional resistivity arrays for shallow subsurface investigations},
          author={Abdullah, Fathi M and Loke, MH and Nawawi, Mohd and Abdullah, Khiruddin},
          journal={Journal of Applied Geophysics},
          volume={155},
          pages={237--245},
          year={2018},
          publisher={Elsevier}
        }
        
        \subsubsection{Abdulsamad}
        
        @article{abdulsamad2019induced,
          title={Induced polarization tomography applied to the detection and the monitoring of leaks in embankments},
          author={Abdulsamad, F and Revil, A and Ahmed, A Soueid and Coperey, A and Karaoulis, M and Nicaise, Sylvie and Peyras, Laurent},
          journal={Engineering Geology},
          volume={254},
          pages={89--101},
          year={2019},
          publisher={Elsevier}
        }

    \subsection{AC}
    
        \subsubsection{Acosta}
        
        @article{Acosta_et_al_2014_Assessment,
          title={Assessment of environmental risk of reclaimed mining ponds using geophysics and geochemical techniques},
          author={Acosta, JA and Mart{\'\i}nez-Pag{\'a}n, P and Mart{\'\i}nez-Mart{\'\i}nez, S and Faz, A and Zornoza, R and Carmona, DM},
          journal={Journal of Geochemical Exploration},
          volume={147},
          pages={80--90},
          year={2014},
          publisher={Elsevier}
        }
        
        @article{acosta2022soil,
          title={Soil Water Content Prediction Using Electrical Resistivity Tomography (ERT) in Mediterranean Tree Orchard Soils},
          author={Acosta, Jos{\'e} A and Gabarr{\'o}n, Mar{\'\i}a and Mart{\'\i}nez-Segura, Marcos and Mart{\'\i}nez-Mart{\'\i}nez, Silvia and Faz, {\'A}ngel and P{\'e}rez-Pastor, Alejandro and G{\'o}mez-L{\'o}pez, Mar{\'\i}a Dolores and Zornoza, Ra{\'u}l},
          journal={Sensors},
          volume={22},
          number={4},
          pages={1365},
          year={2022},
          publisher={MDPI}
        }
    
    \subsection{AD}
        
        \subsubsection{Adamo}
        
        @article{adamo2021dam,
          title={Dam Safety: Monitoring of Tailings Dams and Safety Reviews},
          author={Adamo, Nasrat and Al-Ansari, Nadhir and Sissakian, Varoujan and Laue, Jan and Knutsson, Sven},
          journal={Journal of Earth Sciences and Geotechnical Engineering},
          volume={11},
          number={1},
          pages={249--289},
          year={2021},
          publisher={Scientific Press International Limited}
        }

        \subsubsection{Adebayo}
        
        @article{Adebayo_et_al_2017,
          title={Measurements of electrical resistivity, NMR pore size and distribution, and x-ray CT-scan for performance evaluation of CO2 injection in carbonate rocks: A pilot study},
          author={Adebayo, Abdulrauf R and Kandil, Mohamed E and Okasha, Taha M and Sanni, Modiu L},
          journal={International Journal of Greenhouse Gas Control},
          volume={63},
          pages={1--11},
          year={2017},
          publisher={Elsevier}
        }

        \subsubsection{Adler}
        
        @article{Adler_et_al_2006,
          title={Uses and abuses of EIDORS: an extensible software base for EIT},
          author={Adler, Andy and Lionheart, William RB},
          journal={Physiological measurement},
          volume={27},
          number={5},
          pages={S25},
          year={2006},
          publisher={IOP Publishing}
        }
        
        @article{Adler_et_al_2017,
          title={Electrical impedance tomography: tissue properties to image measures},
          author={Adler, Andy and Boyle, Alistair},
          journal={IEEE Transactions on Biomedical Engineering},
          volume={64},
          number={11},
          pages={2494--2504},
          year={2017},
          publisher={IEEE}
        }
    
    \subsection{AG}
    
        \subsubsection{Agricola}
        
        @book{agricola_1556_1912deremetallica,
          title={De Re Metallica. Translated from the First Latin Edition of 1556 by Herbert Clark Hoover},
          author={Agricola, Georgius and Hoover, Herbert},
          year={1556/1912},
          publisher={London}
        }
    \subsection{AL} % ok
    
        \subsubsection{Al-Hagrey}
        
        @article{al_hagrey_hydro-_2004,
        	title = {Hydro-, bio-geophysics},
        	volume = {23},
        	issn = {1070-485X},
        	number = {7},
        	journal = {The leading edge},
        	author = {al Hagrey, Said A and Meissner, Rolf and Werban, Ulrike and Rabbel, Wolfgang and Ismaeil, Ali},
        	year = {2004},
        	pages = {670--674}
        }
        
        @article{al_hagrey2006electrical,
          title={Electrical resistivity imaging of tree trunks},
          author={Al Hagrey, SA},
          journal={Near Surface Geophysics},
          volume={4},
          number={3},
          pages={179--187},
          year={2006},
          publisher={European Association of Geoscientists \& Engineers}
        }
        
        @article{al_hagrey_numerical_2011,
        	title = {Numerical and experimental mapping of small root zones using optimized surface and borehole resistivity tomography},
        	volume = {76},
        	issn = {0016-8033},
        	shorttitle = {Numerical and experimental mapping of small root zones using optimized surface and borehole resistivity tomography},
        	number = {2},
        	journal = {Geophysics},
        	author = {al Hagrey, Said Attia and Petersen, Torsten},
        	year = {2011},
        	pages = {G25--G35}
        }
        
        @article{al_hagrey_20122_optimized,
          title={2D optimized electrode arrays for borehole resistivity tomography and CO 2 sequestration modelling},
          author={Al Hagrey, Said Attia},
          journal={Pure and Applied Geophysics},
          volume={169},
          number={7},
          pages={1283--1292},
          year={2012},
          publisher={Springer}
        }

        \subsubsection{Alfouzan}
        
        @article{alfouzan_evaluation_2010,
        	title = {An evaluation of optimization strategies to automatically select the optimal set of array configurations for 2D electrical imaging surveys},
        	volume = {7},
        	issn = {1742-2140},
        	shorttitle = {An evaluation of optimization strategies to automatically select the optimal set of array configurations for 2D electrical imaging surveys},
        	number = {3},
        	journal = {Journal of Geophysics and Engineering},
        	author = {Alfouzan, FA and Loke, MH and Nawawi, MNM},
        	year = {2010},
        	pages = {332}
        }
        
        \subsubsection{Ali}
        
        @article{Ali_et_al_2020_Electrical,
          title={Electrical resistivity imaging for detection of hydrogeological active zones in karst areas to identify the site of mining waste disposal},
          author={Ali, Mosaad Ali Hussein and Sun, Shulin and Qian, Wei and Abdou Dodo, Bohari},
          journal={Environmental Science and Pollution Research},
          pages={1--13},
          year={2020},
          publisher={Springer}
        }
        
        \subsubsection{Almpanis}
        
        @article{almpanis2021mapping,
          title={Mapping and Monitoring of DNAPL Source Zones With Combined Direct Current Resistivity and Induced Polarization: A Field-Scale Numerical Investigation},
          author={Almpanis, Angelos and Gerhard, Jason and Power, Christopher},
          journal={Water Resources Research},
          volume={57},
          number={11},
          pages={e2021WR031366},
          year={2021},
          publisher={Wiley Online Library}
        }

        \subsubsection{Alshawabkeh}
        
        @article{alshawabkeh_optimization_1999,
        	title = {Optimization of 2-{D} electrode configuration for electrokinetic remediation},
        	volume = {8},
        	issn = {1058-8337},
        	shorttitle = {Optimization of 2-{D} electrode configuration for electrokinetic remediation},
        	number = {6},
        	journal = {Journal of Soil Contamination},
        	author = {Alshawabkeh, Akram N and Gale, Robert J and Ozsu-Acar, Elif and Bricka, R Mark},
        	year = {1999},
        	pages = {617--635}
        }

    \subsection{AM} % ok
        
        \subsubsection{Amabile}
        
        @article{amabile2020assessment,
          title={An assessment of ERT as a method to monitor water content regime in flood embankments: The case study of the Adige River embankment},
          author={Amabile, Alessia and Lopes, Bruna de Carvalho Faria Lima and Pozzato, Annarita and Benes, Vojtech and Tarantino, Alessandro},
          journal={Physics and Chemistry of the Earth, Parts A/B/C},
          volume={120},
          pages={102930},
          year={2020},
          publisher={Elsevier}
        }
        
        \subsubsection{Amato}
        
        @article{amato_multi-electrode_2009,
        	title = {Multi-electrode 3D resistivity imaging of alfalfa root zone},
        	volume = {31},
        	issn = {1161-0301},
        	number = {4},
        	journal = {European Journal of Agronomy},
        	author = {Amato, Mariana and Bitella, Giovanni and Rossi, Roberta and Gómez, José A and Lovelli, Stella and Gomes, João J Ferreira},
        	year = {2009},
        	pages = {213--222}
        }
        
        \subsubsection{Amazirh}
        
        @article{amazirh2018retrieving,
          title={Retrieving surface soil moisture at high spatio-temporal resolution from a synergy between Sentinel-1 radar and Landsat thermal data: A study case over bare soil},
          author={Amazirh, Abdelhakim and Merlin, Olivier and Er-Raki, Salah and Gao, Qi and Rivalland, Vincent and Malbeteau, Yoann and Khabba, Said and Escorihuela, Maria Jos{\'e}},
          journal={Remote sensing of environment},
          volume={211},
          pages={321--337},
          year={2018},
          publisher={Elsevier}
        }

        \subsubsection{Amente}
        
        @article{amente_estimation_2000,
        	title = {Estimation of soil solution electrical conductivity from bulk soil electrical conductivity in sandy soils},
        	volume = {64},
        	issn = {1435-0661},
        	number = {6},
        	journal = {Soil Science Society of America Journal},
        	author = {Amente, G and Baker, John M and Reece, Clive F},
        	year = {2000},
        	pages = {1931--1939}
        }
        
        \subsubsection{Amidu}
        
        @article{amidu2007geoelectric,
          title={Geoelectric studies of seasonal wetting and drying of a Texas Vertisol},
          author={Amidu, Sikiru A and Dunbar, John A},
          journal={Vadose Zone Journal},
          volume={6},
          number={3},
          pages={511--523},
          year={2007},
          publisher={Wiley Online Library}
        }

        \subsubsection{Amos}
        
        @article{Amos_et_al_2015,
        	title = {Waste-rock hydrogeology and geochemistry},
        	volume = {57},
        	issn = {0883-2927},
        	journal = {Applied Geochemistry},
        	author = {Amos, Richard T and Blowes, David W and Bailey, Brenda L and Sego, David C and Smith, Leslie and Ritchie, A Ian M},
        	year = {2015},
        	pages = {140--156}
        }

    \subsection{AN} %ok
    
        \subsubsection{Anawar}
        
        @article{anawar_sustainable_2015,
        	title = {Sustainable rehabilitation of mining waste and acid mine drainage using geochemistry, mine type, mineralogy, texture, ore extraction and climate knowledge},
        	volume = {158},
        	issn = {0301-4797},
        	shorttitle = {Sustainable rehabilitation of mining waste and acid mine drainage using geochemistry, mine type, mineralogy, texture, ore extraction and climate knowledge},
        	journal = {Journal of environmental management},
        	author = {Anawar, Hossain Md},
        	year = {2015},
        	pages = {111--121}
        }
        
        \subsubsection{Andersland}
        
        @article{andersland_frozen_2004,
        	title = {Frozen ground engineering},
        	shorttitle = {Frozen ground engineering},
        	author = {Andersland, Orlando B and Ladanyi, Branko},
        	year = {2004}
        }
                
        \subsubsection{Andre}
        
        @article{andre2016electrical,
          title={Electrical resistivity tomography to quantify in situ liquid content in a full-scale dry anaerobic digestion reactor},
          author={Andr{\'e}, Laura and Lamy, Edvina and Lutz, Pascale and Pernier, Morgane and Lespinard, Olivier and Pauss, Andr{\'e} and Ribeiro, Thierry},
          journal={Bioresource technology},
          volume={201},
          pages={89--96},
          year={2016},
          publisher={Elsevier}
        }
        
        \subsubsection{Andrews}
        
        @article{Andrews_et_al_1995,
          title={The application of electrical tomography in the study of the unsaturated zone in chalk at three sites in Cambridgeshire, United Kingdom},
          author={Andrews, Richard J and Barker, Ron and Heng, L Meng},
          journal={Hydrogeology Journal},
          volume={3},
          number={4},
          pages={17--31},
          year={1995},
          publisher={Springer}
        }
        
        \subsubsection{Andrina}
        
        @phdthesis{andrina_physical_2009,
        	title = {Physical and geochemical behavior of mine rock stockpiles in high rainfall environments},
        	shorttitle = {Physical and geochemical behavior of mine rock stockpiles in high rainfall environments},
        	school = {University of British Columbia},
        	author = {Andrina, Judy},
        	year = {2009}
        }
        
        \subsubsection{Anterrieu}
        
        @article{anterrieu_caracterisation_2006,
        	title = {Caractérisation géophysique de la structure interne d'une halde à stériles},
        	shorttitle = {Caractérisation géophysique de la structure interne d'une halde à stériles},
        	author = {Anterrieu, Olivier},
        	year = {2006}
        }

        @article{anterrieu_geophysical_2010,
        	title = {Geophysical characterization of the large-scale internal structure of a waste rock pile from a hard rock mine},
        	volume = {69},
        	issn = {1435-9529},
        	shorttitle = {Geophysical characterization of the large-scale internal structure of a waste rock pile from a hard rock mine},
        	number = {4},
        	journal = {Bulletin of engineering geology and the environment},
        	author = {Anterrieu, Olivier and Chouteau, Michel and Aubertin, Michel},
        	year = {2010},
        	pages = {533--548}
        }

    \subsection{AP}
    
        \subsubsection{Appelo}
  
        @article{Appelo_et_al_1994,
          title={Cation and proton exchange, pH variations, and carbonate reactions in a freshening aquifer},
          author={Appelo, CAJ},
          journal={Water Resources Research},
          volume={30},
          number={10},
          pages={2793--2805},
          year={1994},
          publisher={Wiley Online Library}
        }

        \subsubsection{Appels}
        
        @article{appels2018impact,
          title={Impact of bimodal textural heterogeneity and connectivity on flow and transport through unsaturated mine waste rock},
          author={Appels, Willemijn M and Ireson, Andrew M and Barbour, S Lee},
          journal={Advances in water resources},
          volume={112},
          pages={254--265},
          year={2018},
          publisher={Elsevier}
        }

    \subsection{AR}
    
        \subsubsection{Archie}
        
        @article{Archie_1942,
          title={The electrical resistivity log as an aid in determining some reservoir characteristics},
          author={Archie, Gustave E and others},
          journal={Transactions of the AIME},
          volume={146},
          number={01},
          pages={54--62},
          year={1942},
          publisher={Society of Petroleum Engineers}
        }

        \subsubsection{Arosio}
        
        @article{Arosio_et_al_2017,
          title={A customized resistivity system for monitoring saturation and seepage in earthen levees: installation and validation},
          author={Arosio, Diego and Munda, Stefano and Tresoldi, Greta and Papini, Monica and Longoni, Laura and Zanzi, Luigi},
          journal={Open Geosciences},
          volume={9},
          number={1},
          pages={457--467},
          year={2017},
          publisher={De Gruyter Open}
        }

    \subsection{AS}
    
        \subsubsection{ASTM}
        
            % D 6431
            @book{ASTM_D6431_1999,
              title={Standard Guide for Using the Direct Current Resistivity Method for Subsurface Investigation},
              author={ASTM},
              publisher={ASTM International},
              year={1999}
            }
            
            % G 57
            @book{ASTM_G57_2012,
              title={Standard Test Method for Field Measurement of Soil Resistivity Using the Wenner Four-Electrode Method },
              author={ASTM},
              publisher={ASTM International},
              year={2012}
            }
            
            % G 187
            @book{ASTM_G187_2005,
              title={Standard Test Method for Measurement of Soil Resistivity Using the Two-Electrode Soil Box Method},
              author={ASTM},
              publisher={ASTM International},
              year={2005}
            }
            
            
            \paragraph{GÉNÉRALITÉS}
        
            % D 653
            @book{ASTM_D653_2014,
              title={Standard Terminology Relating to Soil, Rock, and Contained Fluids},
              author={ASTM},
              publisher={ASTM International},
              year={2014}
            }
            
            % D 3740
            @book{ASTM_D3740_2019,
              title={Standard Practice for Minimum Requirements for Agencies Engaged in Testing and/or Inspection of Soil and Rock as Used in Engineering Design and Construction},
              author={ASTM},
              year={2019},
              publisher={ASTM International}
            }
            
            % E 691
            @book{ASTM_E691_2019,
              title={Standard Practice for Conducting an Interlaboratory Study to Determine the Precision of a Test Method},
              author={ASTM},
              journal={ASTM International},
              year={2019}
            }
            
            \paragraph{CLASSIFICATION DES SOLS}
        
            % D 2487
            @book{ASTM_D2487_2006,
              title={Standard Practice for Classification of Soils for Engineering Purposes (Unified Soil Classification System)},
              author={ASTM},
              publisher={ASTM International},
              year={2006}
            }
        
            \paragraph{ANALYSE GRANULOMETRIQUE}

            % D 421
            @book{ASTM_D421_2007,
              title={Standard Practice for Dry Preparation of Soil Samples for Particle-Size Analysis and Determination of Soil Constants},
              author={ASTM},
              journal={ASTM International},
              year={2007}
            }
        
            % D 422
            @book{ASTM_D422_2007,
              title={Standard Test Method for Particle-Size Analysis of Soils},
              author={ASTM},
              journal={ASTM International},
              year={2007}
            }
        
            % D 1140
            @book{ASTM_D1140_2017,
              title={Standard Test Methods for Determining the Amount of Material Finer than 75-µm (No. 200) Sieve in Soils by Washing},
              author={ASTM},
              publisher={ASTM International},
              year={2017}
            }
        
            % D 2217
            @book{ASTM_D2217_1998,
              title={Standard Practice for Wet Preparation of Soil Samples for Particle-Size Analysis and Determination of Soil Constants},
              author={ASTM},
              publisher={ASTM International},
              year={1998}
            }
            
             % D 6913
            @book{ASTM_D6913_2017,
              title={Standard Test Methods for Particle-Size Distribution (Gradation) of Soils Using Sieve Analysis},
              author={ASTM},
              publisher={ASTM International},
              year={2017}
            }
        
            \paragraph{MESURE DE LA GRAVITÉ SPECIFIQUE}
        
            % D 854
            @book{ASTM_D854_2014,
              title={Standard Test Methods for Specific Gravity of Soil Solids by Water Pycnometer},
              author={ASTM},
              year={2014},
              publisher={ASTM International}
            }
            
             % D 5550
            @book{ASTM_D5550_2014,
              title={Standard test method for specific gravity of soil solids by gas pycnometer},
              author={ASTM},
              year={2014},
              journal={ASTM International},
            }
        
            \paragraph{COURBE DE RETENTION D'EAU}
        
            % D 2325
            @book{ASTM_D2325_2000,
              title={Standard Test Method for Capillary-Moisture Relationships for Coarse- and MediumTextured Soils by Porous-Plate Apparatus},
              author={ASTM},
              publisher={ASTM International},
              year={2000}
            }
            
            % D 6836
            @book{ASTM_D6836_2016,
              title={Standard Test Methods for Determination of the Soil Water Characteristic Curve for Desorption Using Hanging Column, Pressure Extractor, Chilled Mirror Hygrometer, or Centrifuge},
              author={ASTM},
              publisher={ASTM International},
              year={2016}
            }
        
            \paragraph{ESSAIS DE PERMEABILITE HYDRAULIQUE}
        
            % D 2434
            @book{ASTM_D2434_2000,
              title={Standard Test Method for Permeability of Granular Soils (constant Head).},
              author={ASTM},
              year={2000},
              publisher={ASTM International}
            }
            
            % D 5084 
            @book{ASTM_D5084_2016,
              title={Standard Test Methods for Measurement of Hydraulic Conductivity of Saturated Porous Materials Using a Flexible Wall Permeameter},
              author={ASTM},
              year={2016},
              publisher={ASTM International}
            }
        
            \paragraph{POROSITE}
        
            % D 4404
            @book{ASTM_D4404_2018,
              title={Standard test method for determination of pore volume and pore volume distribution of soil and rock by mercury intrusion porosimetry},
              author={ASTM},
              year={2018},
              publisher={ASTM International}
            }
        
            \paragraph{CONDUCTIVITÉ ÉLECTRIQUE DE L'EAU}
        
            % D 4542
            @book{ASTM_D4542_2015,
              title={Standard Test Methods for Pore Water Extraction and Determination of the Soluble Salt Content of Soils by Refractometer},
              author={ASTM},
              year={2015},
              publisher={ASTM International}
            }
        
            \paragraph{TENEUR EN EAU}
        
            % D 2216
            @book{ASTM_D2216_2019,
              title={Standard Test Methods for Laboratory Determination of Water (Moisture) Content of Soil and Rock by Mass},
              author={ASTM},
              publisher={ASTM International},
              year={2019}
            }
        
            % D 4643
            @book{ASTM_D4643_2017,
              title={Standard Test Method for Determination of Water Content of Soil and Rock by Microwave Oven Heating},
              author={ASTM},
              year={2017},
              publisher={ASTM International}
            }
            
            % D 4959
            @book{ASTM_D4959_2016,
              title={Standard Test Method for Determination of Water Content of Soil By Direct Heating},
              author={ASTM},
              year={2016},
              publisher={ASTM International}
            }
        
            % D 6780 
            @book{ASTM_D6780_2019,
              title={Standard Test Methods for Laboratory Determination of Water (Moisture) Content of Soil and Rock by Mass},
              author={ASTM},
              publisher={ASTM International},
              year={2019}
            }

    \subsection{AT}
    
        \subsubsection{Attia}
        
        @article{Attia_et_al_2008,
          title={Irreducible water saturation from capillary pressure and electrical resistivity measurements},
          author={Attia, AM and Fratta, D and Bassiouni, Z},
          journal={Oil \& Gas Science and Technology-Revue de l'IFP},
          volume={63},
          number={2},
          pages={203--217},
          year={2008},
          publisher={EDP Sciences}
        }

    \subsection{AU}
    
        \subsubsection{Aubertin}
        
        @book{Aubertin_et_al_1995,
              title={{\'E}valuation en laboratoire de barri{\`e}res s{\`e}ches construites {\`a} partir de r{\'e}sidus miniers},
              author={MEND (Canada) and Aubertin, Michel},
              year={1995},
              publisher={{\`E}cole Polytechnique de Montr{\'e}al}
            }
                    
        
        @article{Aubertin_et_al_1998,
          title={A predictive model for the water retention curve: application to tailings from hard-rock mines},
          author={Aubertin, Michel and Ricard, Jean-Francois and Chapuis, Robert P},
          journal={Canadian Geotechnical Journal},
          volume={35},
          number={1},
          pages={55--69},
          year={1998},
          publisher={NRC Research Press}
        }
        
        @article{Aubertin_et_al_2001,
          title={Diffusion of oxygen through a pulp and paper residue barrier: Discussion},
          author={Aubertin, Michel and Mbonimpa, Mamert},
          journal={Canadian Geotechnical Journal},
          volume={38},
          number={3},
          pages={658--660},
          year={2001},
          publisher={NRC Research Press}
        }

        @article{Aubertin_et_al_2002,
        	title = {Analyse des écoulements de l’eau en conditions non saturées dans les haldes à stériles},
        	shorttitle = {Analyse des écoulements de l’eau en conditions non saturées dans les haldes à stériles},
        	journal = {Symposium Rouyn-Noranda: L’Environnement et les Mines},
        	author = {Aubertin, Michel and Fala, Omar and Bussière, Bruno and Martin, Vincent and Campos, Daniel and Gamache-Rochette, Audrey and Chouteau, Michel and Chapuis, RP},
        	year = {2002}
        }

        @article{Aubertin_et_al_2003,
        	title = {A model to predict the water retention curve from basic geotechnical properties},
        	volume = {40},
        	issn = {0008-3674},
        	number = {6},
        	journal = {Canadian Geotechnical Journal},
        	author = {Aubertin, Michel and Mbonimpa, Mamert and Bussière, Bruno and Chapuis, RP},
        	year = {2003},
        	pages = {1104--1122}
        }
        
        @article{Aubertin_et_al_2005,
        	title = {Évaluation du comportement hydrogéologique et géochimique des haldes à stériles},
        	shorttitle = {Évaluation du comportement hydrogéologique et géochimique des haldes à stériles},
        	journal = {Symposium Rouyn-Noranda: L’Environnement et les Mines},
        	author = {Aubertin, Michel and Fala, Omar and Molson, John and Gamache-Rochette, Audrey and Lahmira, Belkacem and Martin, Vincent and Lefebvre, René and Bussière, Bruno and Chapuis, Robert P and Chouteau, Michel},
        	year = {2005},
        	pages = {15--18}
        }

        @article{aubertin_investigation_2006,
        	title = {An investigation of factors that influence the water diversion capacity of inclined covers with capillary barrier effects},
        	shorttitle = {An investigation of factors that influence the water diversion capacity of inclined covers with capillary barrier effects},
        	journal = {Unsaturated Soils 2006},
        	author = {Aubertin, M and Cifuentes, E and Martin, V and Apithy, S and Bussière, B and Molson, J and Chapuis, RP and Maqsoud, A},
        	year = {2006},
        	pages = {613--624}
        }
        
        @article{Aubertin_et_al_2008,
        	title = {Caractérisation du comportement hydrogéologique et géochimique des haldes à stériles},
        	shorttitle = {Caractérisation du comportement hydrogéologique et géochimique des haldes à stériles},
        	journal = {Symposium Rouyn-Noranda: L’Environnement et les Mines},
        	author = {Aubertin, Michel and Fala, Omar and Molson, John and Chouteau, Michel and Anterrieu, Olivier and Hernandez, Maria Aurora and Chapuis, Robert P and Bussière, Bruno and Lahmira, Belkacem and Lefebvre, René},
        	year = {2008}
        }

        @article{Aubertin_et_al_2009,
        	title = {Analyses of water diversion along inclined covers with capillary barrier effects},
        	volume = {46},
        	issn = {0008-3674},
        	shorttitle = {Analyses of water diversion along inclined covers with capillary barrier effects},
        	number = {10},
        	journal = {Canadian Geotechnical Journal},
        	author = {Aubertin, M and Cifuentes, E and Apithy, SA and Bussière, B and Molson, J and Chapuis, RP},
        	year = {2009},
        	pages = {1146--1164}
        }

        @inproceedings{Aubertin_et_al_2013,
             title={Recommandations pour am{\'e}liorer le comportement g{\'e}otechnique et g{\'e}ochimique des haldes {\`a} st{\'e}riles},
             author={Aubertin, M and James, M and Maknoon, M and Bussi{\`e}re, B},
             booktitle={GeoMontreal 2013, 66th CGS Conference, Montreal, QC, Canada},
             year={2013}
            }

        @article{Aubertin_et_al_2015,
        	title = {Revue des meilleures pratiques de restauration des sites d'entreposage de rejets miniers générateurs de {DMA}},
        	journal = {Proc. Symposium 2015 on Mines and the Environment, Rouyn-Noranda},
        	author = {Aubertin, M and Pabst, T and Bussière, B and James, M and Mbonimpa, M and Benzaazoua, M and Maqsoud, A},
        	year = {2015},
        	pages = {67}
        }

        @article{Aubertin_et_al_2016,
        	title = {Review of the reclamation techniques for acid-generating mine wastes upon closure of disposal sites},
        	shorttitle = {Review of the reclamation techniques for acid-generating mine wastes upon closure of disposal sites},
        	journal = {Geo-Chicago 2016},
        	author = {Aubertin, Michel and Bussière, Bruno and Pabst, Thomas and James, Michael and Mbonimpa, Mamert},
        	year = {2016},
        	pages = {343--358}
        }
        
        \subsubsection{Audebert}
        
        @article{Audebert_et_al_2014a,
          title={Influence of the geomembrane on time-lapse ERT measurements for leachate injection monitoring},
          author={Audebert, M and Cl{\'e}ment, R and Grossin-Debattista, J and G{\"u}nther, T and Touze-Foltz, Nathalie and Moreau, S},
          journal={Waste management},
          volume={34},
          number={4},
          pages={780--790},
          year={2014},
          publisher={Elsevier}
        }
        
        @article{Audebert_et_al_2014b,
          title={Time-lapse ERT interpretation methodology for leachate injection monitoring based on multiple inversions and a clustering strategy (MICS)},
          author={Audebert, M and Cl{\'e}ment, R and Touze-Foltz, N and G{\"u}nther, T and Moreau, S and Duquennoi, C},
          journal={Journal of Applied Geophysics},
          volume={111},
          pages={320--333},
          year={2014},
          publisher={Elsevier}
        }

        @phdthesis{Audebert_2015,
          title={D{\'e}veloppement d'une m{\'e}thode de contrainte des mod{\`e}les hydrodynamiques par une strat{\'e}gie d'analyse des donn{\'e}es g{\'e}ophysiques ERT: Application aux {\'e}coulements de lixiviat dans les massifs de d{\'e}chets},
          author={Audebert, Marine},
          year={2015},
          school={Grenoble Alpes}
        }
        
        @article{Audebert_2016a,
          title={Understanding leachate flow in municipal solid waste landfills by combining time-lapse ERT and subsurface flow modelling--Part I: Analysis of infiltration shape on two different waste deposit cells},
          author={Audebert, M and Cl{\'e}ment, R and Moreau, S and Duquennoi, C and Loisel, S and Touze-Foltz, N},
          journal={Waste management},
          volume={55},
          pages={165--175},
          year={2016},
          publisher={Elsevier}
        }

        @article{Audebert_2016b,
          title={Understanding leachate flow in municipal solid waste landfills by combining time-lapse ERT and subsurface flow modelling--Part II: Constraint methodology of hydrodynamic models},
          author={Audebert, M and Oxarango, L and Duquennoi, C and Touze-Foltz, N and Forquet, N and Cl{\'e}ment, R},
          journal={Waste management},
          volume={55},
          pages={176--190},
          year={2016},
          publisher={Elsevier}
        }

        \subsubsection{Auken}
        
        @article{Auken_et_al_2006,
          title={A survey of current trends in near-surface electrical and electromagnetic methods},
          author={Auken, Esben and Pellerin, Louise and Christensen, Niels B and S{\o}rensen, Kurt},
          journal={Geophysics},
          volume={71},
          number={5},
          pages={G249--G260},
          year={2006},
          publisher={Society of Exploration Geophysicists}
        }

\section{B}

    \subsection{BA}
        
        \subsubsection{Bakulin}
        
        @article{bakulin2020surface,
          title={Surface seismics with DAS: An emerging alternative to modern point-sensor acquisition},
          author={Bakulin, Andrey and Silvestrov, Ilya and Pevzner, Roman},
          journal={The Leading Edge},
          volume={39},
          number={11},
          pages={808--818},
          year={2020},
          publisher={Society of Exploration Geophysicists Tulsa, Oklahoma}
        }

        \subsubsection{Banerjee}
        
        @article{banerjee2011delineation,
          title={Delineation of subsurface structures using resistivity, VLF and radiometric measurement around a U-tailings pond and its hydrogeological implication},
          author={Banerjee, KS and Sharma, SP and Sarangi, AK and Sengupta, D},
          journal={Physics and Chemistry of the Earth, Parts A/B/C},
          volume={36},
          number={16},
          pages={1345--1352},
          year={2011},
          publisher={Elsevier}
        }
        
        \subsubsection{Banks}
    
        @article{Banks_et_al_1997,
          title={Mine-water chemistry: the good, the bad and the ugly},
          author={Banks, David and Younger, Paul L and Arnesen, Rolf-Tore and Iversen, Egil R and Banks, Sheila B},
          journal={Environmental Geology},
          volume={32},
          number={3},
          pages={157--174},
          year={1997},
          publisher={Springer}
        }
    
        \subsubsection{Barbour}
        
        @article{Barbour_1998,
          title={Nineteenth Canadian Geotechnical Colloquium: The soil-water characteristic curve: a historical perspective},
          author={Barbour, S Lee},
          journal={Canadian Geotechnical Journal},
          volume={35},
          number={5},
          pages={873--894},
          year={1998},
          publisher={NRC Research Press}
        }

        \subsubsection{Bard}
        
        @book{Bard_et_al_1980,
          title={Electrochemical methods: fundamentals and applications},
          author={Bard, Allen J and Faulkner, Larry R and Leddy, Johna and Zoski, Cynthia G},
          volume={2},
          year={1980},
          publisher={wiley New York}
        }

        \subsubsection{Basirat}
        
        @article{Basirat_et_al_2016,
          title={Numerical modelling of CO2 injection at small-scale field experimental site in Maguelone, France},
          author={Basirat, Farzad and Fagerlund, Fritjof and Denchik, Nataliya and Pezard, Philippe A and Niemi, Auli},
          journal={International Journal of Greenhouse Gas Control},
          volume={54},
          pages={200--210},
          year={2016},
          publisher={Elsevier}
        }

    \subsection{BE}
    
        \subsubsection{Bear}
        
        @book{Bear_2013,
          title={Dynamics of fluids in porous media},
          author={Bear, Jacob},
          year={2013},
          publisher={Courier Corporation}
        }
    
        \subsubsection{Beaujean}
        
        @article{Beaujean_et_al_2014,
          title={Calibration of seawater intrusion models: Inverse parameter estimation using surface electrical resistivity tomography and borehole data},
          author={Beaujean, Jean and Nguyen, Fr{\'e}d{\'e}ric and Kemna, A and Antonsson, A and Engesgaard, P},
          journal={Water Resources Research},
          volume={50},
          number={8},
          pages={6828--6849},
          year={2014},
          publisher={Wiley Online Library}
        }

        \subsubsection{Bechtold}
        
        @article{Bechtold_et_al_2012,
          title={Upward transport in a three-dimensional heterogeneous laboratory soil under evaporation conditions},
          author={Bechtold, Michel and Vanderborght, J and Weiherm{\"u}ller, L and Herbst, M and G{\"u}nther, T and Ippisch, O and Kasteel, R and Vereecken, H},
          journal={Vadose Zone Journal},
          volume={11},
          number={2},
          year={2012},
          publisher={GeoScienceWorld}
        }

        \subsubsection{Beff}
        
        @article{Beff_et_al_2013,
          title={Three-dimensional monitoring of soil water content in a maize field using Electrical Resistivity Tomography},
          author={Beff, Laure and G{\"u}nther, Thomas and Vandoorne, Bertrand and Couvreur, Valentin and Javaux, Mathieu},
          journal={Hydrology and Earth System Sciences},
          volume={17},
          number={2},
          pages={595--609},
          year={2013},
          publisher={Copernicus GmbH}
        }

        \subsubsection{Belabid}
        
        @article{belabid2019near,
          title={Near-real-time flood forecasting based on satellite precipitation products},
          author={Belabid, Nasreddine and Zhao, Feng and Brocca, Luca and Huang, Yanbo and Tan, Yumin},
          journal={Remote Sensing},
          volume={11},
          number={3},
          pages={252},
          year={2019},
          publisher={Multidisciplinary Digital Publishing Institute}
        }

        \subsubsection{Bellmunt}
        
        @article{Bellmunt_et_al_2016,
          title={Capability of cross-hole electrical configurations for monitoring rapid plume migration experiments},
          author={Bellmunt, F and Marcuello, A and Ledo, J and Queralt, P},
          journal={Journal of Applied Geophysics},
          volume={124},
          pages={73--82},
          year={2016},
          publisher={Elsevier}
        }

        \subsubsection{Belzile}
        
        @article{Belzile_et_al_2004,
          title={A review on pyrrhotite oxidation},
          author={Belzile, Nelson and Chen, Yu-Wei and Cai, Mei-Fang and Li, Yuerong},
          journal={Journal of Geochemical Exploration},
          volume={84},
          number={2},
          pages={65--76},
          year={2004},
          publisher={Elsevier}
        }
                
        \subsubsection{Benson}
        
        @article{Benson_et_al_1997,
          title={Measuring unsaturated hydraulic conductivity in the laboratory and the field},
          author={Benson, C and Gribb, M},
          journal={Geotechnical special publication},
          pages={113--168},
          year={1997},
          publisher={ASCE AMERICAN SOCIETY OF CIVIL ENGINEERS}
        }
        
        @article{benson1998detecting_AMD,
          title={Detecting the presence of acid mine drainage using hydrogeological, geochemical, and geophysical data; applications to contrasting conditions at mine sites in Little Cottonwood and American Fork canyons, Utah},
          author={Benson, Alvin K and Addams, C Lee},
          journal={Environmental Geosciences},
          volume={5},
          number={1},
          pages={17--27},
          year={1998},
          publisher={American Association of Petroleum Geologists (AAPG)}
        }

        @article{Benson_et_al_2007,
          title={Postconstruction changes in the hydraulic properties of water balance cover soils},
          author={Benson, Craig H and Sawangsuriya, A and Trzebiatowski, B and Albright, WH},
          journal={Journal of geotechnical and geoenvironmental engineering},
          volume={133},
          number={4},
          pages={349--359},
          year={2007},
          publisher={American Society of Civil Engineers}
        }
        
        \subsubsection{Bergmann}
        
        @article{Bergmann_et_al_2017,
          title={Fluid injection monitoring using electrical resistivity tomography—five years of CO2 injection at Ketzin, Germany},
          author={Bergmann, Peter and Schmidt-Hattenberger, Cornelia and Labitzke, Tim and Wagner, Florian M and Just, Anita and Flechsig, Christina and Rippe, Dennis},
          journal={Geophysical Prospecting},
          volume={65},
          number={3},
          pages={859--875},
          year={2017}
        }
        
        @article{Bergmann_et_al_2016,
          title={Review on geophysical monitoring of CO2 injection at Ketzin, Germany},
          author={Bergmann, Peter and Diersch, Magdalena and G{\"o}tz, Julia and Ivandic, Monika and Ivanova, Alexandra and Juhlin, Christopher and Kummerow, Juliane and Liebscher, Axel and Lueth, Stefan and Meekes, Sjef and others},
          journal={Journal of Petroleum Science and Engineering},
          volume={139},
          pages={112--136},
          year={2016},
          publisher={Elsevier}
        }
        
        \subsubsection{Bergstrom}
        
        @phdthesis{bergstrom1998geophysical,
          title={Geophysical methods for investigating and monitoring the integrity of sealing layers on mining waste deposits},
          author={Bergstr{\"o}m, J{\"o}rgen},
          year={1998},
          school={Lule{\aa} tekniska universitet}
        }

        \subsubsection{Berkowitz}
        
        @article{berkowitz2002characterizing,
          title={Characterizing flow and transport in fractured geological media: A review},
          author={Berkowitz, Brian},
          journal={Advances in water resources},
          volume={25},
          number={8-12},
          pages={861--884},
          year={2002},
          publisher={Elsevier}
        }
        
        \subsubsection{Bernard}

        @article{Bernard_et_al_2006,
        	title = {Multi-electrode resistivity imaging for environmental and mining applications},
        	journal = {IRIS Instruments, Orleans},
        	author = {Bernard, Jean and Leite, Orlando and Vermeersch, Fabrice and Instruments, IRIS and Orleans, F},
        	year = {2006}
        }
 
        \subsubsection{Besson}
        
        @article{Besson_et_al_2008,
        	title = {The temperature correction for the electrical resistivity measurements in undisturbed soil samples: Analysis of the existing conversion models and proposal of a new model},
        	volume = {173},
        	issn = {0038-075X},
        	number = {10},
        	journal = {Soil Science},
        	author = {Besson, Arlène and Cousin, Isabelle and Dorigny, Abel and Dabas, Michel and King, Dominique},
        	year = {2008},
        	pages = {707--720}
        }
        
        \subsubsection{Bethune}
        
        @article{bethune2015noninvasive_flowpath,
      title={Non-invasive flow path characterization in a mining-impacted wetland},
      author={Bethune, James and Randell, Jackie and Runkel, Robert L and Singha, Kamini},
      journal={Journal of contaminant hydrology},
      volume={183},
      pages={29--39},
      year={2015},
      publisher={Elsevier}
    }

    \subsection{BH}
    
        \subsubsection{Bhatt}
        
        @article{Bhatt_et_al_2014,
          title={Correlation between electrical resistivity and water content of sand--a statistical approach},
          author={Bhatt, Sudhir and Jain, Pradeep K},
          journal={American International Journal of Research in Science, Technology, Engineering \& Mathematics},
          volume={6},
          number={2},
          pages={115--121},
          year={2014}
        }

    \subsection{BI}
    
        \subsubsection{Binley}
        
        @article{Binley_et_al_2002a,
          title={Seasonal variation of moisture content in unsaturated sandstone inferred from borehole radar and resistivity profiles},
          author={Binley, Andrew and Winship, Peter and West, L Jared and Pokar, Magdeline and Middleton, Roy},
          journal={Journal of Hydrology},
          volume={267},
          number={3-4},
          pages={160--172},
          year={2002},
          publisher={Elsevier}
        }
        
        @article{Binley_et_al_2002b,
          title={Vadose zone flow model parameterisation using cross-borehole radar and resistivity imaging},
          author={Binley, Andrew and Cassiani, Giorgio and Middleton, Roy and Winship, Peter},
          journal={Journal of Hydrology},
          volume={267},
          number={3-4},
          pages={147--159},
          year={2002},
          publisher={Elsevier}
        }
        
        @article{Binley_et_al_2015,
          title={The emergence of hydrogeophysics for improved understanding of subsurface processes over multiple scales},
          author={Binley, Andrew and Hubbard, Susan S and Huisman, Johan A and Revil, Andr{\'e} and Robinson, David A and Singha, Kamini and Slater, Lee D},
          journal={Water resources research},
          volume={51},
          number={6},
          pages={3837--3866},
          year={2015},
          publisher={Wiley Online Library}
        }
        
    \subsection{BL}
    
        \subsubsection{Blight}
        
        @article{Blight_1997,
          title={Interactions between the atmosphere and the earth},
          author={Blight, GE},
          journal={G{\'e}otechnique},
          volume={47},
          number={4},
          pages={715--767},
          year={1997},
          publisher={Telford}
        }
        
        \subsubsection{Blowes}
        
        @article{Blowes_et_al_2003,
              title={The geochemistry of acid mine drainage},
              author={Blowes, DW and Ptacek, CJ and Jambor, JL and Weisener, CG},
              journal={Environmental geochemistry},
              volume={9},
              pages={149--204},
              year={2003},
              publisher={Elsevier Oxford}
            }

    \subsection{BO}
        
        \subsubsection{Bocking}
        
        @inproceedings{Bocking_et_al_2012,
          title={Management and financing of post-closure liabilities},
          author={Bocking, KA and Fitzgerald, P},
          booktitle={Proceedings of the Seventh International Conference on Mine Closure},
          pages={49--56},
          year={2012},
          organization={Australian Centre for Geomechanics}
        }
        
        @inproceedings{Bocking_et_al_2009,
          title={Management of mine sites after closure},
          author={Bocking, KA and Kam, SN and Welch, DE and Williams, DA},
          booktitle={Proceedings of the Fourth International Conference on Mine Closure},
          pages={245--252},
          year={2009},
          organization={Australian Centre for Geomechanics}
        }
        
        \subsubsection{Bolduc}
        
        @article{Bolduc2014numerical,
          title={Numerical investigation of the influence of waste rock inclusions on tailings consolidation},
          author={L. Bolduc, Fr{\'e}d{\'e}rick and Aubertin, Michel},
          journal={Canadian Geotechnical Journal},
          volume={51},
          number={9},
          pages={1021--1032},
          year={2014},
          publisher={NRC Research Press}
        }

        \subsubsection{Boon}
        
        @article{boon_combined_2015,
        	title = {A combined geomorphological and geophysical approach to characterising relict landslide hazard on the {Jurassic} {Escarpments} of {Great} {Britain}},
        	volume = {248},
        	issn = {0169-555X},
        	shorttitle = {A combined geomorphological and geophysical approach to characterising relict landslide hazard on the {Jurassic} {Escarpments} of {Great} {Britain}},
        	journal = {Geomorphology},
        	author = {Boon, David P and Chambers, Jonathan E and Hobbs, Peter RN and Kirkham, Mathew and Merritt, Andrew J and Dashwood, Claire and Pennington, Catherine and Wilby, Philip R},
        	year = {2015},
        	pages = {296--310}
        }
        
        \subsubsection{Booterbaugh}
        
        @article{booterbaugh2015geophysical,
          title={Geophysical characterization of an undrained dyke containing an oil sands tailings pond, Alberta, Canada},
          author={Booterbaugh, Aaron P and Bentley, Laurence R and Mendoza, Carl A},
          journal={Journal of Environmental and Engineering Geophysics},
          volume={20},
          number={4},
          pages={303--317},
          year={2015},
          publisher={Environmental and Engineering Geophysics}
        }
        
        \subsubsection{Bortnikova}
        
        @incollection{bortnikova2013combination,
          title={The combination of geoelectrical measurements and hydro-geochemical studies for the evaluation of groundwater pollution in mining tailings areas},
          author={Bortnikova, Svetlana and Yurkevich, Nataliya and Bessonova, Elisaveta and Karin, Yury and Saeva, Olga},
          booktitle={Threats to the Quality of Groundwater Resources},
          pages={239--256},
          year={2013},
          publisher={Springer}
        }

        @article{Bortnikova_et_al_2018_Characterization,
          title={Characterization of a gold extraction plant environment in assessing the hazardous nature of accumulated wastes (Kemerovo region, Russia)},
          author={Bortnikova, Svetlana and Olenchenko, Vladimir and Gaskova, Olga and Yurkevich, Nataliya and Abrosimova, Natalya and Shevko, Elizaveta and Edelev, Aleksey and Korneeva, Tatyana and Provornaya, Irina and Eder, Leontiy},
          journal={Applied Geochemistry},
          volume={93},
          pages={145--157},
          year={2018},
          publisher={Elsevier}
        }

        \subsubsection{Bosse}
        
        @article{Bosse_et_al_2013,
          title={Assessment of phosphate limestone wastes as a component of a store-and-release cover in a semiarid climate},
          author={Boss{\'e}, Bruno and Bussi{\`e}re, Bruno and Hakkou, Rachid and Maqsoud, Abdelkabir and Benzaazoua, Mostafa},
          journal={Mine water and the environment},
          volume={32},
          number={2},
          pages={152--167},
          year={2013},
          publisher={Springer}
        }
        
        @phdthesis{Bosse_2014,
          title={{\'E}valuation du comportement hydrog{\'e}ologique d'un recouvrement alternatif constitu{\'e} de rejets calcaires phosphat{\'e}s en climat semi-aride {\`a} aride},
          author={Boss{\'e}, Bruno},
          year={2014},
          school={Universit{\'e} du Qu{\'e}bec en Abitibi-T{\'e}miscamingue}
        }
        
        @article{Bosse_et_al_2015,
          title={Field experimental cells to assess hydrogeological behaviour of store-and-release covers made with phosphate mine waste},
          author={Boss{\'e}, Bruno and Bussi{\`e}re, Bruno and Hakkou, Rachid and Maqsoud, Abdelkabir and Benzaazoua, Mostafa},
          journal={Canadian Geotechnical Journal},
          volume={52},
          number={9},
          pages={1255--1269},
          year={2015},
          publisher={NRC Research Press}
        }
        
        \subsubsection{Boudrias}
        
        @article{boudrias_evaluation_2018,
        	title = {Évaluation numérique et expérimentale du drainage et de la consolidation de résidus miniers à proximité d'une inclusion de roches stériles},
        	shorttitle = {Évaluation numérique et expérimentale du drainage et de la consolidation de résidus miniers à proximité d'une inclusion de roches stériles},
        	school = {École Polytechnique de Montréal},
        	author = {Boudrias, Gabrielle},
        	year = {2018}
        }

        \subsubsection{Boulanger-Martel}
        
        @article{boulanger-martel_design_2017,
        	title = {Design, construction, and preliminary performance of an insulation cover with capillary barrier effects at {Meadowbank} mine, {Nunavut}},
        	shorttitle = {Design, construction, and preliminary performance of an insulation cover with capillary barrier effects at {Meadowbank} mine, {Nunavut}},
        	journal = {70th Canadian Geotechnical Conference, Ottawa, Ontario, Canada},
        	author = {Boulanger-Martel, V and Bussière, B and Côté, J and Gagnon, P},
        	year = {2017}
        }

        @phdthesis{Boulanger_Martel_2019,
          title={{\'E}valuation de la performance de recouvrements miniers pour contr{\^o}ler le drainage minier acide en climat arctique},
          author={Boulanger-Martel, Vincent},
          year={2019},
          school={Polytechnique Montr{\'e}al}
        }
        
        \subsubsection{Bouzaglou}
        
        @article{Bouzaglou_et_al_2018,
          title={Ensemble Kalman Filter Assimilation of ERT Data for Numerical Modeling of Seawater Intrusion in a Laboratory Experiment},
          author={Bouzaglou, V{\'e}ronique and Crestani, Elena and Salandin, Paolo and Gloaguen, Erwan and Camporese, Matteo},
          journal={Water},
          volume={10},
          number={4},
          pages={397},
          year={2018},
          publisher={Multidisciplinary Digital Publishing Institute}
        }
        
        \subsubsection{Bowker}
        
        @article{Bowker_et_al_2015_risk_tailings,
          title={The risk, public liability, \& economics of tailings storage facility failures},
          author={Bowker, Lindsay Newland and Chambers, David M},
          journal={Earthwork Act},
          pages={1--56},
          year={2015}
        }
        
        \subsubsection{Boyd}
        
        @article{boyd20193d,
          title={3D geoelectrical problems with ResiPy, an open source graphical user interface for geoelectrical data processing},
          author={Boyd, Jimmy and Blanchy, G and Saneiyan, S and Binley, A},
          journal={Fast Times},
          volume={24},
          number={4},
          pages={85--92},
          year={2019}
        }
        
        @article{boyd2021linked,
          title={A linked geomorphological and geophysical modelling methodology applied to an active landslide},
          author={Boyd, Jimmy and Chambers, Jonathan and Wilkinson, Paul and Peppa, Maria and Watlet, Arnaud and Kirkham, Matt and Jones, Lee and Swift, Russel and Meldrum, Phil and Uhlemann, Sebastian and others},
          journal={Landslides},
          volume={18},
          number={8},
          pages={2689--2704},
          year={2021},
          publisher={Springer}
        }
        
        \subsubsection{Boyle}
        
        @article{boyle2018jointly,
          title={Jointly reconstructing ground motion and resistivity for ERT-based slope stability monitoring},
          author={Boyle, Alistair and Wilkinson, Paul B and Chambers, Jonathan E and Meldrum, Philip I and Uhlemann, Sebastian and Adler, Andy},
          journal={Geophysical Journal International},
          volume={212},
          number={2},
          pages={1167--1182},
          year={2018},
          publisher={Oxford University Press}
        }

    \subsection{BR}
    
        \subsubsection{Breard-Lanoix}
        
        @article{Breard_Lanoix_2017,
          title={Caract{\'e}risation des propri{\'e}t{\'e}s hydrog{\'e}ologiques de la couche de contr{\^o}le des {\'e}coulements plac{\'e}e sur la halde {\`a} st{\'e}riles exp{\'e}rimentale {\`a} la mine du lac Tio},
          author={Br{\'e}ard Lanoix, Marie-Lin},
          year={2017},
          school={{\'E}cole Polytechnique de Montr{\'e}al}
        }
        
        @article{lanoix2020field,
          title={Field determination of the hydraulic conductivity of a compacted sand layer controlling water flow on an experimental mine waste rock pile},
          author={Lanoix, Marie-Lin Br{\'e}ard and Pabst, Thomas and Aubertin, Michel},
          journal={Hydrogeology Journal},
          pages={1--13},
          year={2020},
          publisher={Springer}
        }
        
        \subsubsection{Breen}
        
        @article{breen2012bench,
          title={Bench-scale experiments to evaluate electrical resistivity tomography as a monitoring tool for geologic CO2 sequestration},
          author={Breen, Stephen J and Carrigan, Charles R and LaBrecque, Douglas J and Detwiler, Russell L},
          journal={International Journal of Greenhouse Gas Control},
          volume={9},
          pages={484--494},
          year={2012},
          publisher={Elsevier}
        }
        
        \subsubsection{Brillante}
        
        @article{brillante2014monitoring,
          title={Monitoring soil volume wetness in heterogeneous soils by electrical resistivity. A field-based pedotransfer function},
          author={Brillante, Luca and Bois, Benjamin and Mathieu, Olivier and Bichet, Vincent and Michot, Didier and L{\'e}v{\^e}que, Jean},
          journal={Journal of hydrology},
          volume={516},
          pages={56--66},
          year={2014},
          publisher={Elsevier}
        }
                
        @article{Brillante_et_al_2015_ERT_review,
          title={The use of soil electrical resistivity to monitor plant and soil water relationships in vineyards},
          author={Brillante, Luca and Mathieu, Olivier and Bois, Benjamin and Van Leeuwen, Cornelis and L{\'e}v{\^e}que, Jean},
          journal={Soil},
          volume={1},
          number={1},
          pages={273},
          year={2015},
          publisher={Copernicus GmbH}
        }
        
        
        
        @article{brillante2016electrical,
          title={Electrical imaging of soil water availability to grapevine: a benchmark experiment of several machine-learning techniques},
          author={Brillante, Luca and Bois, Benjamin and Mathieu, Olivier and L{\'e}v{\^e}que, Jean},
          journal={Precision agriculture},
          volume={17},
          number={6},
          pages={637--658},
          year={2016},
          publisher={Springer}
        }
        
        @article{brillante2016variations,
          title={Variations in soil-water use by grapevine according to plant water status and soil physical-chemical characteristics—A 3D spatio-temporal analysis},
          author={Brillante, Luca and Bois, Benjamin and Leveque, Jean and Mathieu, Olivier},
          journal={European journal of agronomy},
          volume={77},
          pages={122--135},
          year={2016},
          publisher={Elsevier}
        }

        \subsubsection{Brocca}
        
        @article{brocca2011soil,
          title={Soil moisture estimation through ASCAT and AMSR-E sensors: An intercomparison and validation study across Europe},
          author={Brocca, Luca and Hasenauer, Stefan and Lacava, T and Melone, F and Moramarco, T and Wagner, W and Dorigo, W and Matgen, P and Mart{\'\i}nez-Fern{\'a}ndez, J and Llorens, P and others},
          journal={Remote Sensing of Environment},
          volume={115},
          number={12},
          pages={3390--3408},
          year={2011},
          publisher={Elsevier}
        }

        \subsubsection{Brooks}
        
        @article{Brooks_et_al_1964,
          title={Hydraulic properties of porous media and their relation to drainage design},
          author={Brooks, Royal Harvard and Corey, Arthur Thomas},
          journal={Transactions of the ASAE},
          volume={7},
          number={1},
          pages={26--0028},
          year={1964},
          publisher={American Society of Agricultural and Biological Engineers}
        }

        \subsubsection{Brovelli}
        
        @article{Brovelli_et_al_2011,
          title={Combined estimation of effective electrical conductivity and permittivity for soil monitoring},
          author={Brovelli, Alessandro and Cassiani, Giorgio},
          journal={Water Resources Research},
          volume={47},
          number={8},
          year={2011},
          publisher={Wiley Online Library}
        }
        
        @article{brovelli2010combination,
          title={A combination of the Hashin-Shtrikman bounds aimed at modelling electrical conductivity and permittivity of variably saturated porous media},
          author={Brovelli, Alessandro and Cassiani, Giorgio},
          journal={Geophysical Journal International},
          volume={180},
          number={1},
          pages={225--237},
          year={2010},
          publisher={Blackwell Publishing Ltd Oxford, UK}
        }

        \subsubsection{Brunet}
        
        @article{Brunet_et_al_2010,
          title={Monitoring soil water content and deficit using Electrical Resistivity Tomography (ERT)--A case study in the Cevennes area, France},
          author={Brunet, Pascal and Cl{\'e}ment, R{\'e}mi and Bouvier, Christophe},
          journal={Journal of Hydrology},
          volume={380},
          number={1-2},
          pages={146--153},
          year={2010},
          publisher={Elsevier}
        }

        \subsubsection{Bryson}
        
        @article{Bryson_et_al_2009,
          title={Determination of selected geotechnical properties of soil using electrical conductivity testing},
          author={Bryson, L Sebastian and Bathe, Abhijit},
          journal={Geotechnical Testing Journal},
          volume={32},
          number={3},
          pages={1--10},
          year={2009},
          publisher={ASTM International}
        }
        
    \subsection{BU}
    
        \subsubsection{Budhu}
        
        @techreport{Budhu_2010,
          title={Soil Mechanics and Foundation--3rd Edition” John Wiley \& Sons Inc},
          author={Budhu, M},
          year={2010},
          institution={ISBN 978-040-55684-9}
        }

        \subsubsection{Budler}
        
        @article{Budler_2017,
          title={Improved Geoelectrical Imaging of Water Content Dynamics Applied to Landslide Monitoring},
          author={Budler, Jasmin}
        }

        \subsubsection{Burdine}
        
        @article{Burdine_1953,
          title={Relative permeability calculations from pore size distribution data},
          author={Burdine, NeT and others},
          journal={Journal of Petroleum Technology},
          volume={5},
          number={03},
          pages={71--78},
          year={1953},
          publisher={Society of Petroleum Engineers}
        }
        
        \subsubsection{Busch}
        
        @article{busch2013coupled,
          title={Coupled hydrogeophysical inversion of time-lapse surface GPR data to estimate hydraulic properties of a layered subsurface},
          author={Busch, Sebastian and Weiherm{\"u}ller, Lutz and Huisman, Johan A and Steelman, Colby M and Endres, Anthony L and Vereecken, Harry and van der Kruk, Jan},
          journal={Water Resources Research},
          volume={49},
          number={12},
          pages={8480--8494},
          year={2013},
          publisher={Wiley Online Library}
        }

        \subsubsection{Bussian}
        
        @article{Bussian_et_al_1983,
          title={Electrical conductance in a porous medium},
          author={Bussian, AE},
          journal={Geophysics},
          volume={48},
          number={9},
          pages={1258--1268},
          year={1983},
          publisher={Society of Exploration Geophysicists}
        }
        
        \subsubsection{Bussiere}
        
        @phdthesis{Bussiere_1999,
          title={{\'E}tude des {\'e}coulements non-satur{\'e}s {\`a} travers les couvertures avec effets de barri{\`e}re capillaire},
          author={Bussi{\`e}re, B},
          year={1999},
          school={Ph. D Thesis, Department of Civil and Geological and Mining Engineering~…}
        }

        @article{bussiere2003behavior,
          title={The behavior of inclined covers used as oxygen barriers},
          author={Bussi{\`e}re, Bruno and Aubertin, Michel and Chapuis, Robert P},
          journal={Canadian Geotechnical Journal},
          volume={40},
          number={3},
          pages={512--535},
          year={2003},
          publisher={NRC Research Press Ottawa, Canada}
        }

        @article{Bussiere_et_al_2003,
        	title = {Results from the monitoring program at the {LTA} site: hydraulic behavior of the cover},
        	journal = {Proceedings of the 105th Annual General Meeting of CIM–ICM, Montréal, Que},
        	author = {Bussière, Bruno and Maqsoud, Abdelkabir and Aubertin, Michel and Martschuk, John and McMullen, Jacques and Julien, Michel},
        	year = {2003},
        	pages = {Proceedings of the 105th Annual General Meeting of CIM--ICM, Montréal, Que 4--7}
        }
        
        @article{Bussiere_et_al_2005,
        	title = {Principaux défis et pistes de solution pour la restauration des aires d'entreposage de rejets miniers abandonnées},
        	shorttitle = {Principaux défis et pistes de solution pour la restauration des aires d'entreposage de rejets miniers abandonnées},
        	journal = {Symposium 2005 sur l’environnement et les mines},
        	author = {Bussière, Bruno and Aubertin, Michel and Zagury, Gérald J and Potvin, Robin and Benzaazoua, Mostafa},
        	year = {2005}
        }

        @article{Bussiere_et_al_2006,
        	title = {Performance of the oxygen limiting cover at the {LTA} site, {Malartic}, {Quebec}},
        	volume = {1},
        	shorttitle = {Performance of the oxygen limiting cover at the {LTA} site, {Malartic}, {Quebec}},
        	number = {6},
        	journal = {CIM Bulletin},
        	author = {Bussière, B and Maqsoud, A and Aubertin, M and Martschuk, J and McMullen, J and Julien, M},
        	year = {2006},
        	pages = {1--11}
        }

        @article{Bussiere_et_al_2007,
          title={Field experimental cells to evaluate the hydrogeological behaviour of oxygen barriers made of silty materials},
          author={Bussi{\`e}re, Bruno and Aubertin, Michel and Mbonimpa, Mamert and Molson, John W and Chapuis, Robert P},
          journal={Canadian Geotechnical Journal},
          volume={44},
          number={3},
          pages={245--265},
          year={2007},
          publisher={NRC Research Press}
        }
        
        
        @article{Bussiere_2007,
        author = {Bussière, Bruno},
        title = {Colloquium 2004: Hydrogeotechnical properties of hard rock tailings from metal mines and emerging geoenvironmental disposal approaches},
        journal = {Canadian Geotechnical Journal},
        volume = {44},
        number = {9},
        pages = {1019-1052},
        year = {2007},
        doi = {10.1139/T07-040},
        URL = {https://doi.org/10.1139/T07-040},
        eprint = {https://doi.org/10.1139/T07-040}
        }


        @article{Bussiere_et_al_2009,
        	title = {Restauration du site minier {Lorraine}, {Latulipe}, {Québec}: {Résultats} de 10 ans de suivi},
        	volume = {54},
        	shorttitle = {Restauration du site minier {Lorraine}, {Latulipe}, {Québec}: {Résultats} de 10 ans de suivi},
        	journal = {Déchets Sci Et Tech},
        	author = {Bussière, Bruno and Potvin, Robin and Dagenais, Anne-Marie and Aubertin, Michel and Maqsoud, Abdelkabir and Cyr, Johanne},
        	year = {2009},
        	pages = {49--64}
        }

        @incollection{Bussiere_2010,
        	title = {Acid mine drainage from abandoned mine sites: problematic and reclamation approaches},
        	shorttitle = {Acid mine drainage from abandoned mine sites},
        	booktitle = {Advances in {Environmental} {Geotechnics}},
        	publisher = {Springer},
        	author = {Bussière, Bruno},
        	year = {2010},
        	pages = {111--125},
        	file = {Full Text:C\:\\Users\\Cipc\\Zotero\\storage\\4XVHAMDY\\Bussière - 2010 - Acid mine drainage from abandoned mine sites prob.pdf:application/pdf;Snapshot:C\:\\Users\\Cipc\\Zotero\\storage\\2J79IC5I\\978-3-642-04460-1_6.html:text/html}
        }
        
        @article{Bussiere_et_al_2015,
        	title = {Contrôle des infiltrations d'eau dans les haldes à stériles à l'aide des effets de barrière capillaire: design, construction et instrumentation de la halde expérimentale de la mine {Tio}},
        	shorttitle = {Contrôle des infiltrations d'eau dans les haldes à stériles à l'aide des effets de barrière capillaire: design, construction et instrumentation de la halde expérimentale de la mine {Tio} [{Water} infiltration control in waste rock piles with capillary barrier effects: design, construction and instrumentation of the experimental waste rock pile in the {Lac} {Tio} mine]},
        	journal = {Symposium Rouyn-Noranda: L’Environnement et les Mines},
        	author = {Bussière, B and Plante, B and Broda, S and Aubertin, M and Chen, D and Medina, F},
        	year = {2015}
        }
        
        @book{bussiere2021hard_rock_mine_reclamation,
          title={Hard Rock Mine Reclamation: From Prediction to Management of Acid Mine Drainage},
          author={Bussi{\`e}re, Bruno and Guittonny, Marie},
          year={2021},
          publisher={CRC Press},
          booktitle={Hard Rock Mine Reclamation: From Prediction to Management of Acid Mine Drainage},
          pages={225},
        }
        
        @article{bussiere_plante_2021_1_AMD_generation,
          title={Generation of Acid Mine Drainage},
          author={Plante, Beno{\^\i}t and Schudel, Gary and Benzaazoua, Mostafa},
          year={2021},
          publisher={CRC Press},
          journal={Hard Rock Mine Reclamation: From Prediction to Management of Acid Mine Drainage}
        }

        @article{bussiere_mbonimpa_2021_3_water_gas_heat,
          title={Water, Gas, and Heat Movement in Cover Materials},
          author={Mbonimpa, Mamert and Boulanger-Martel, Vincent and Bussi{\`e}re, Bruno and Maqsoud, Abdelkabir},
          year={2021},
          publisher={CRC Press},
          journal={Hard Rock Mine Reclamation: From Prediction to Management of Acid Mine Drainage}
        }
        
        @article{bussiere_maqsoud_2021_4_low_cond_covers,
          title={Low Saturated Hydraulic Conductivity Covers},
          author={Maqsoud, Abdelkabir and Bussi{\`e}re, Bruno and Mbonimpa, Mamert},
          year={2021},
          publisher={CRC Press},
          journal={Hard Rock Mine Reclamation: From Prediction to Management of Acid Mine Drainage}
        }
        
        @article{bussiere_2021_5_SR_covers,
          title={Store and Release Covers},
          author={Bussi{\`e}re, Bruno and Wilson, G Ward},
          journal={Hard Rock Mine Reclamation: From Prediction to Management of Acid Mine Drainage},
          pages={115},
          year={2021},
          publisher={CRC Press}
        }
        
        @article{bussiere_awoh_2021_6_water_covers,
          title={Water Covers},
          author={Awoh, Aku{\'e} Sylvette and Mbonimpa, Mamert and Bussi{\`e}re, Bruno},
          journal={Hard Rock Mine Reclamation: From Prediction to Management of Acid Mine Drainage},
          pages={135},
          year={2021},
          publisher={CRC Press}
        }
        
        @article{bussiere_demers_2021_7_CCBE,
          title={Covers with Capillary Barrier Effects},
          author={Demers, Isabelle and Pabst, Thomas},
          journal={Hard Rock Mine Reclamation: From Prediction to Management of Acid Mine Drainage},
          pages={167},
          year={2021},
          publisher={CRC Press}
        }

        @article{bussiere_2021_10_monitoring,
          title={Monitoring the Performance of Mine Site Reclamation},
          author={Bussi{\`e}re, Bruno and Pabst, Thomas and Boulanger-Martel, Vincent and Guittonny, Marie and Plante, Beno{\^\i}t and Neculita, Carmen M and Awoh, Sylvette and Mbonimpa, Mamert and Demers, Isabelle and Maqsoud, Abdelkabir and Dimech, Adrien and Labonté-Raymond, Pier-Luc},
          year={2021},
          publisher={CRC Press},
          journal={Hard Rock Mine Reclamation: From Prediction to Management of Acid Mine Drainage}
        }
        
        @article{bussiere_demers_2021_13_FCL,
          title={Alternative and Innovative Integrated Mine Waste Management Approaches},
          author={Demers, Isabelle and Pabst, Thomas},
          year={2021},
          publisher={CRC Press},
          journal={Hard Rock Mine Reclamation: From Prediction to Management of Acid Mine Drainage}
        }

        @article{bussiere_2021_14_Long_term_reclamation,
          title={Long-Term Evolution of Reclamation Performance},
          author={Bussi{\`e}re, Bruno and Guittonny, Marie},
          year={2021},
          publisher={CRC Press},
          journal={Hard Rock Mine Reclamation: From Prediction to Management of Acid Mine Drainage}
        }

    \subsection{BY}
        
        \subsubsection{Byrdina}
        
        @article{Byrdina_et_al_2018,
          title={Structure of the acid hydrothermal system of Papandayan volcano, Indonesia, investigated by geophysical methods},
          author={Byrdina, Svetlana and Grandis, Hendra and Sumintadireja, Prihadi and Caudron, Corentin and Syahbana, Devy Kamil and Naffrechoux, Emmanuel and Gunawan, H and Suantika, Gede and Vandemeulebrouck, Jean},
          journal={Journal of volcanology and geothermal research},
          volume={358},
          pages={77--86},
          year={2018},
          publisher={Elsevier}
        }

\section{C}

    \subsection{CA}
    
        \subsubsection{Cabral}
    
        @article{Cabral_et_al_2000,
              title={Diffusion of oxygen through a pulp and paper residue barrier},
              author={Cabral, Alexandre and Racine, Isabelle and Burnotte, Fabien and Lefebvre, Guy},
              journal={Canadian Geotechnical Journal},
              volume={37},
              number={1},
              pages={201--217},
              year={2000},
              publisher={NRC Research Press}
            }
        
        \subsubsection{Cai}
        
            @article{Cai_et_al_2017,
              title={Electrical conductivity models in saturated porous media: A review},
              author={Cai, Jianchao and Wei, Wei and Hu, Xiangyun and Wood, David A},
              journal={Earth-Science Reviews},
              volume={171},
              pages={419--433},
              year={2017},
              publisher={Elsevier}
            }
                    
        \subsubsection{Calamita}
        
        @article{calamita2012electrical,
          title={Electrical resistivity and TDR methods for soil moisture estimation in central Italy test-sites},
          author={Calamita, G and Brocca, L and Perrone, A and Piscitelli, S and Lapenna, V and Melone, F and Moramarco, T},
          journal={Journal of Hydrology},
          volume={454},
          pages={101--112},
          year={2012},
          publisher={Elsevier}
        }

        \subsubsection{Calvo}
        
        @article{calvo2016decreasing,
          title={Decreasing ore grades in global metallic mining: A theoretical issue or a global reality?},
          author={Calvo, Guiomar and Mudd, Gavin and Valero, Alicia and Valero, Antonio},
          journal={Resources},
          volume={5},
          number={4},
          pages={36},
          year={2016},
          publisher={Multidisciplinary Digital Publishing Institute}
        }

        \subsubsection{Campbell}
        
        @article{Campbell_et_al_1949,
        	title = {Change of {Electrical} {Conductivity} {With} {Temperature} and the {Relation} of {Osmotic} {Pressure} to {Electrical} {Conductivity} and {Ion} {Concentration} for {Soil} {Extracts} 1},
        	volume = {13},
        	issn = {0361-5995},
        	number = {C},
        	journal = {Soil Science Society of America Journal},
        	author = {Campbell, RB and Bower, CA and Richards, LA},
        	year = {1949},
        	pages = {66--69}
        }
        
        @article{campbell_change_1949,
        	title = {Change of {Electrical} {Conductivity} {With} {Temperature} and the {Relation} of {Osmotic} {Pressure} to {Electrical} {Conductivity} and {Ion} {Concentration} for {Soil} {Extracts} 1},
        	volume = {13},
        	issn = {0361-5995},
        	number = {C},
        	journal = {Soil Science Society of America Journal},
        	author = {Campbell, RB and Bower, CA and Richards, LA},
        	year = {1949},
        	pages = {66--69}
        }

        \subsubsection{Camporese}
        
        @article{Camporese_et_al_2015,
          title={Coupled and uncoupled hydrogeophysical inversions using ensemble K alman filter assimilation of ERT-monitored tracer test data},
          author={Camporese, Matteo and Cassiani, Giorgio and Deiana, Rita and Salandin, Paolo and Binley, Andrew},
          journal={Water Resources Research},
          volume={51},
          number={5},
          pages={3277--3291},
          year={2015},
          publisher={Wiley Online Library}
        }
        
        \subsubsection{Campos}
        
        @article{campos_etude_2002,
        	title = {Une etude de caracterisation de la structure interne d'une halde a steriles par methodes geophysiques ({French} text)},
        	shorttitle = {Une etude de caracterisation de la structure interne d'une halde a steriles par methodes geophysiques ({French} text)},
        	author = {Campos, D},
        	year = {2002}
        }
        
        @article{campos_using_2003,
        	title = {Using geophysical methods to image the internal structure of mine waste rock piles},
        	shorttitle = {Using geophysical methods to image the internal structure of mine waste rock piles},
        	journal = {9th EAGE/EEGS Meeting},
        	author = {Campos, D and Chouteau, M and Aubertin, M and Bussière, B},
        	year = {2003}
        }

        \subsubsection{CanadianMalartic}
        
        @article{DA9,
          title={Présentation du projet – Audience publique sur l’environnement},
          author={Canadian Malaritc GP},
          journal={},
          volume={},
          number={},
          pages={45},
          year={2016},
          publisher={}
        }
        
        @article{DA24,
          title={Opérations minières de la Canadian Malartic – LOM2016 – Barnat au 1er janvier 2018},
          author={Canadian Malaritc GP},
          journal={},
          volume={},
          number={},
          pages={1},
          year={2016},
          publisher={}
        }
        
        \subsubsection{Canales}
        
        @article{Canales_et_al_2020_Geoelectric,
          title={Geoelectric interpretation of petrophysical and hydrogeological parameters in reclaimed mine tailings areas},
          author={Mollehuara-Canales, R and Kozlovskaya, Elena and Lunkka, Juha P and Guan, Huade and Banks, Eddie and Moisio, Kari},
          journal={Journal of Applied Geophysics},
          volume={181},
          pages={104139},
          year={2020},
          publisher={Elsevier}
        }

        \subsubsection{Cao}
        
        @article{cao_appraisal_2010,
        	title = {An appraisal of the electrical resistance method for assessing root surface area},
        	volume = {61},
        	issn = {1460-2431},
        	number = {9},
        	journal = {Journal of experimental botany},
        	author = {Cao, Yang and Repo, Tapani and Silvennoinen, Raimo and Lehto, Tarja and Pelkonen, Paavo},
        	year = {2010},
        	pages = {2491--2497}
        }

        \subsubsection{Capizzi}
        
        @article{capizzi_integrated_2010,
        	title = {Integrated hydrogeochemical and geophysical surveys for a study of sea-water intrusion},
        	volume = {51},
        	issn = {0006-6729},
        	shorttitle = {Integrated hydrogeochemical and geophysical surveys for a study of sea-water intrusion},
        	number = {4},
        	journal = {Bollettino di Geofisica Teorica ed Applicata},
        	author = {Capizzi, P and Cellura, D and Cosentino, P and Fiandaca, G and Martirana, R and Messina, P and Schiavone, S and Valenza, M},
        	year = {2010}
        }

        \subsubsection{Cardenas}
        
        @article{Cardenas_et_al_2010,
          title={Geoelectrical imaging of hyporheic exchange and mixing of river water and groundwater in a large regulated river},
          author={Cardenas, M Bayani and Markowski, Michael S},
          journal={Environmental science \& technology},
          volume={45},
          number={4},
          pages={1407--1411},
          year={2010},
          publisher={ACS Publications}
        }

        \subsubsection{Carey}
        
        @article{Carey_et_al_2017,
          title={Forward modeling to investigate inversion artifacts resulting from time-lapse electrical resistivity tomography during rainfall simulations},
          author={Carey, Austin M and Paige, Ginger B and Carr, Bradley J and Dogan, Mine},
          journal={Journal of Applied Geophysics},
          volume={145},
          pages={39--49},
          year={2017},
          publisher={Elsevier}
        }

        @article{Carey_et_al_2019,
          title={Characterizing hydrological processes in a semiarid rangeland watershed: A hydrogeophysical approach},
          author={Carey, Austin M and Paige, Ginger B and Carr, Bradley J and Holbrook, W Steven and Miller, Scott N},
          journal={Hydrological processes},
          volume={33},
          number={5},
          pages={759--774},
          year={2019},
          publisher={Wiley Online Library}
        }

        \subsubsection{Carman}
        
        @article{Carman_1956,
          title={Flow of gases through porous media},
          author={Carman, Philip Crosbie},
          year={1956},
          publisher={Academic}
        }
        
        \subsubsection{Carmo}
        
        @article{carmo2020mining,
          title={Mining Waste Challenges: Environmental Risks of Gigatons of Mud, Dust and Sediment in Megadiverse Regions in Brazil},
          author={Carmo, Fl{\'a}vio F and Lanchotti, Andressa O and Kamino, Luciana HY},
          journal={Sustainability},
          volume={12},
          number={20},
          pages={8466},
          year={2020},
          publisher={Multidisciplinary Digital Publishing Institute}
        }

        \subsubsection{Carriere}
        
        @article{Carriere_et_al_2013,
          title={Combining electrical resistivity tomography and ground penetrating radar to study geological structuring of karst unsaturated zone},
          author={Carri{\`e}re, Simon D and Chalikakis, Konstantinos and S{\'e}n{\'e}chal, Guy and Danquigny, Charles and Emblanch, Christophe},
          journal={Journal of Applied Geophysics},
          volume={94},
          pages={31--41},
          year={2013},
          publisher={Elsevier}
        }
        
        @incollection{Carriere_et_al_2015,
          title={Feasibility and limits of electrical resistivity tomography to monitor water infiltration through karst medium during a rainy event},
          author={Carriere, Simon Damien and Chalikakis, Konstantinos and Danquigny, Charles and Clement, R{\'e}mi and Emblanch, Christophe},
          booktitle={Hydrogeological and environmental investigations in Karst systems},
          pages={45--55},
          year={2015},
          publisher={Springer}
        }
        
        @article{carriere2020impact,
          title={Impact of local soil and subsoil conditions on inter-individual variations in tree responses to drought: insights from Electrical Resistivity Tomography},
          author={Carri{\`e}re, SD and Ruffault, J and Pimont, F and Doussan, C and Simioni, G and Chalikakis, Konstantinos and Limousin, J-M and Scotti, I and Courdier, F and Cakpo, C-B and others},
          journal={Science of the Total Environment},
          volume={698},
          pages={134247},
          year={2020},
          publisher={Elsevier}
        }

        \subsubsection{Carrigan}
        
        @article{carrigan2013electrical,
          title={Electrical resistance tomographic monitoring of CO2 movement in deep geologic reservoirs},
          author={Carrigan, Charles R and Yang, Xianjin and LaBrecque, Douglas J and Larsen, Dennis and Freeman, David and Ramirez, Abelardo L and Daily, William and Aines, Roger and Newmark, Robin and Friedmann, Julio and others},
          journal={International Journal of Greenhouse Gas Control},
          volume={18},
          pages={401--408},
          year={2013},
          publisher={Elsevier}
        }

        \subsubsection{Casagrande}
        
        @article{casagrande2018integration,
          title={Integration of geophysical methods in the study of acid drainage in uranium mining waste},
          author={Casagrande, Matheus Felipe Stanfoca and Moreira, C{\'e}sar Augusto and Targa, D{\'e}bora Andrade and Alberti, Heber Luiz Caponi},
          journal={Brazilian Journal of Geophysics},
          volume={36},
          number={4},
          pages={439--450},
          year={2018}
        }

        @article{casagrande2020study,
          title={Study of generation and underground flow of acid mine drainage in waste rock pile in an uranium mine using electrical resistivity tomography},
          author={Casagrande, Matheus Felipe Stanfoca and Moreira, C{\'e}sar Augusto and Targa, D{\'e}bora Andrade},
          journal={Pure and Applied Geophysics},
          volume={177},
          number={2},
          pages={703--721},
          year={2020},
          publisher={Springer}
        }

        \subsubsection{Cassiani}
        
        @article{Cassiani_et_al_2005,
        	title = {Modeling unsaturated flow in a layered formation under quasi-steady state conditions using geophysical data constraints},
        	volume = {28},
        	issn = {0309-1708},
        	shorttitle = {Modeling unsaturated flow in a layered formation under quasi-steady state conditions using geophysical data constraints},
        	number = {5},
        	journal = {Advances in Water Resources},
        	author = {Cassiani, Giorgio and Binley, Andrew},
        	year = {2005},
        	pages = {467--477}
        }

        @article{Cassiani_et_al_2006,
          title={A saline trace test monitored via time-lapse surface electrical resistivity tomography},
          author={Cassiani, Giorgio and Bruno, Vittorio and Villa, Alberto and Fusi, Nicoletta and Binley, Andrew M},
          journal={Journal of Applied Geophysics},
          volume={59},
          number={3},
          pages={244--259},
          year={2006},
          publisher={Elsevier}
        }

        @article{Cassiani_et_al_2012,
        	title = {Noninvasive monitoring of soil static characteristics and dynamic states: {A} case study highlighting vegetation effects on agricultural land},
        	volume = {11},
        	issn = {1539-1663},
        	shorttitle = {Noninvasive monitoring of soil static characteristics and dynamic states: {A} case study highlighting vegetation effects on agricultural land},
        	number = {3},
        	journal = {Vadose Zone Journal},
        	author = {Cassiani, Giorgio and Ursino, Nadia and Deiana, Rita and Vignoli, Giulio and Boaga, Jacopo and Rossi, Matteo and Perri, Maria Teresa and Blaschek, Michael and Duttmann, Rainer and Meyer, Swen},
        	year = {2012}
        }

        @article{Cassiani_et_al_2015,
          title={Monitoring and modelling of soil-plant interactions: the joint use of ERT, sap flow and eddy covariance data to characterize the volume of an orange tree root zone},
          author={Cassiani, G and Boaga, J and Vanella, D and Perri, MT and Consoli, Sl},
          journal={Hydrology and Earth System Sciences},
          volume={19},
          number={5},
          pages={2213--2225},
          year={2015},
          publisher={Copernicus GmbH}
        }
        
        @article{Cassiani_et_al_2016,
          title={Soil--plant interaction monitoring: Small scale example of an apple orchard in Trentino, North-Eastern Italy},
          author={Cassiani, Giorgio and Boaga, Jacopo and Rossi, Matteo and Putti, Mario and Fadda, Giuseppe and Majone, Bruno and Bellin, Alberto},
          journal={Science of the Total Environment},
          volume={543},
          pages={851--861},
          year={2016},
          publisher={Elsevier}
        }

        \subsubsection{Caterina}
        
        @article{Caterina_et_al_2017_Long,
          title={Long-term ERT monitoring of biogeochemical changes of an aged hydrocarbon contamination},
          author={Caterina, David and Orozco, Adrian Flores and Nguyen, Fr{\'e}d{\'e}ric},
          journal={Journal of Contaminant Hydrology},
          volume={201},
          pages={19--29},
          year={2017},
          publisher={Elsevier}
        }

    \subsection{CH}
    
        \subsubsection{Chambers}
        
        @article{Chambers_et_al_2014,
          title={4D electrical resistivity tomography monitoring of soil moisture dynamics in an operational railway embankment},
          author={Chambers, JE and Gunn, DA and Wilkinson, PB and Meldrum, PI and Haslam, E and Holyoake, S and Kirkham, M and Kuras, O and Merritt, A and Wragg, J},
          journal={Near Surface Geophysics},
          volume={12},
          number={1},
          pages={61--72},
          year={2014}
        }
        
        @article{Chambers_et_al_2015,
          title={Spatial monitoring of groundwater drawdown and rebound associated with quarry dewatering using automated time-lapse electrical resistivity tomography and distribution guided clustering},
          author={Chambers, Jon E and Meldrum, Philip I and Wilkinson, Paul B and Ward, Wb and Jackson, Ca and Matthews, Bc and Joel, Pc and Kuras, Oliver and Bai, Li and Uhlemann, Sebastian and others},
          journal={Engineering Geology},
          volume={193},
          pages={412--420},
          year={2015},
          publisher={Elsevier}
        }
        
        @book{chambers2016post_mount_polley,
          title={Post-mount polley: tailings dam safety in British Columbia},
          author={Chambers, David},
          year={2016},
          publisher={MiningWatch Canada}
        }

        
        @article{Chambers_et_al_2017,
        	title = {Towards a geophysical system for the remote autonomous monitoring of the near surface},
        	journal = {GELMON 2017 - 4th International Workshop on Geoelectrical Monitoring},
        	author = {Chambers, Jonathan and Meldrum, Philip and Wilkinson, Paul and Gunn, David and Uhlemann, Sebastian and Swift, Russell and Inauen, Cornelia and Kuras, Oliver and Sibbett, Luke and Whiteley, Jim and Slater, Nick and Butler, Siobhan},
        	year = {2017}
        }
        
        @inproceedings{chambers2021geophysical,
          title={Geophysical monitoring of natural and engineered slopes: towards improved early warning of landslides},
          author={Chambers, J},
          booktitle={Engineering and Mining Geophysics 2021},
          volume={2021},
          number={1},
          pages={1--7},
          year={2021},
          organization={European Association of Geoscientists \& Engineers}
        }

        \subsubsection{Chapuis}
        
        @article{Chapuis_et_al_2001,
          title={A user's approach to assess numerical codes for saturated and unsaturated seepage conditions},
          author={Chapuis, Robert P and Chenaf, Djaouida and Bussi{\`e}re, Bruno and Aubertin, Michel and Crespo, Rodolfo},
          journal={Canadian Geotechnical Journal},
          volume={38},
          number={5},
          pages={1113--1126},
          year={2001},
          publisher={NRC Research Press}
        }

        @article{Chapuis_et_al_2003,
        	title = {On the use of the {Kozeny} {Carman} equation to predict the hydraulic conductivity of soils},
        	volume = {40},
        	issn = {0008-3674},
        	number = {3},
        	journal = {Canadian Geotechnical Journal},
        	author = {Chapuis, Robert P and Aubertin, Michel},
        	year = {2003},
        	pages = {616--628}
        }
        
        @article{Chapuis_2009,
          title={Numerical modeling of reservoirs or pipes in groundwater seepage},
          author={Chapuis, Robert P},
          journal={Computers and Geotechnics},
          volume={36},
          number={5},
          pages={895--901},
          year={2009},
          publisher={Elsevier}
        }

        
        @article{Chapuis_2012,
          title={Predicting the saturated hydraulic conductivity of soils: a review},
          author={Chapuis, Robert P},
          journal={Bulletin of engineering geology and the environment},
          volume={71},
          number={3},
          pages={401--434},
          year={2012},
          publisher={Springer}
        }

        \subsubsection{Chen}
        
        @article{Chen_et_al_2018,
          title={Evaluating the Application of Electrical Resistivity Tomography for Investigating Seawater Intrusion},
          author={Chen, Tung-Tsan and Hung, Yin-Chun and Hsueh, Ming-Wei and Yeh, Yung-Hsin and Weng, Ko-Wei},
          journal={Electronics},
          volume={7},
          number={7},
          pages={107},
          year={2018},
          publisher={Multidisciplinary Digital Publishing Institute}
        }
        
        @article{chen2018laboratory,
          title={Laboratory investigation of the relationship between electrical resistivity and geotechnical properties of phosphate tailings},
          author={Chen, Yulong and Wei, Zuoan and Irfan, Muhammad and Xu, Jiajun and Yang, Yonghao},
          journal={Measurement},
          volume={126},
          pages={289--298},
          year={2018},
          publisher={Elsevier}
        }
        
        @article{Chen_et_al_2019,
          title={Two-dimensional monitoring of soil water content in fields with plastic mulching using electrical resistivity tomography},
          author={Chen, Baoqing and Garr{\'e}, Sarah and Liu, Haitao and Yan, Changrong and Liu, Enke and Gong, Daozhi and Mei, Xurong},
          journal={Computers and Electronics in Agriculture},
          volume={159},
          pages={84--91},
          year={2019},
          publisher={Elsevier}
        }
        
        \subsubsection{Cheng}
        
        @article{Cheng_et_al_1989,
        	title = {Electrode models for electric current computed tomography},
        	volume = {36},
        	issn = {0018-9294},
        	number = {9},
        	journal = {IEEE Transactions on Biomedical Engineering},
        	author = {Cheng, Kuo-Sheng and Isaacson, David and Newell, JC and Gisser, David G},
        	year = {1989},
        	pages = {918--924}
        }
        
        @article{cheng2021watch,
          title={Watch Out for the Tailings Pond, a Sharp Edge Hanging over Our Heads: Lessons Learned and Perceptions from the Brumadinho Tailings Dam Failure Disaster},
          author={Cheng, Deqiang and Cui, Yifei and Li, Zhenhong and Iqbal, Javed},
          journal={Remote Sensing},
          volume={13},
          number={9},
          pages={1775},
          year={2021},
          publisher={Multidisciplinary Digital Publishing Institute}
        }
        
        \subsubsection{Chi}
        
        @article{Chi_et_al_2013,
            title = "The Diavik Waste Rock Project: Implications of wind-induced gas transport",
            journal = "Applied Geochemistry",
            volume = "36",
            pages = "246 - 255",
            year = "2013",
            issn = "0883-2927",
            doi = "https://doi.org/10.1016/j.apgeochem.2012.10.015",
            }

        \subsubsection{Choudhury}
        
        @article{Choudhury_et_al_2001,
          title={Geophysical study for saline water intrusion in a coastal alluvial terrain},
          author={Choudhury, Kalpan and Saha, DK and Chakraborty, P},
          journal={Journal of applied geophysics},
          volume={46},
          number={3},
          pages={189--200},
          year={2001},
          publisher={Elsevier}
        }

        \subsubsection{Chretien}
        
        @article{Chretien_et_al_2014,
          title={Electrical resistivity tomography to understand clay behavior during seasonal water content variations},
          author={Chr{\'e}tien, M and Lataste, JF and Fabre, R and Denis, A},
          journal={Engineering geology},
          volume={169},
          pages={112--123},
          year={2014},
          publisher={Elsevier}
        }
        
        \subsubsection{Chung}
        
        @article{chung2019investigation,
          title={Investigation of non-unique relationship between soil electrical conductivity and water content due to drying-wetting rate using TDR},
          author={Chung, Chih-Chung and Lin, Chih-Ping and Yang, Shi-Hui and Lin, Jhe-Yi and Lin, Chun-Hung},
          journal={Engineering Geology},
          volume={252},
          pages={54--64},
          year={2019},
          publisher={Elsevier}
        }

    \subsection{CL}
        
        \subsubsection{Clarkson}
        
        @article{clarkson2020critical,
          title={Critical review of tailings dam monitoring best practice},
          author={Clarkson, Luke and Williams, David},
          journal={International Journal of Mining, Reclamation and Environment},
          volume={34},
          number={2},
          pages={119--148},
          year={2020},
          publisher={Taylor \& Francis}
        }

        @article{clarkson2021real_time_monitoring_TSF,
          title={Real-time monitoring of tailings dams},
          author={Clarkson, Luke and Williams, David and Sepp{\"a}l{\"a}, Jaakko},
          journal={Georisk: Assessment and Management of Risk for Engineered Systems and Geohazards},
          volume={15},
          number={2},
          pages={113--127},
          year={2021},
          publisher={Taylor \& Francis}
        }

        \subsubsection{Clement}
        
        @article{Clement_et_al_2009,
          title={Influence of shallow infiltration on time-lapse ERT: Experience of advanced interpretation},
          author={Cl{\'e}ment, R{\'e}mi and Descloitres, Marc and G{\"u}nther, Thomas and Ribolzi, Olivier and Legchenko, Anatoli},
          journal={Comptes Rendus Geoscience},
          volume={341},
          number={10-11},
          pages={886--898},
          year={2009},
          publisher={Elsevier}
        }

        @article{Clement_et_al_2010,
          title={Improvement of electrical resistivity tomography for leachate injection monitoring},
          author={Cl{\'e}ment, R and Descloitres, Marc and G{\"u}nther, T and Oxarango, L and Morra, Cristina and Laurent, J-P and Gourc, J-P},
          journal={Waste Management},
          volume={30},
          number={3},
          pages={452--464},
          year={2010},
          publisher={Elsevier}
        }

        @article{Clement_et_al_2011a,
          title={Contribution of 3-D time-lapse ERT to the study of leachate recirculation in a landfill},
          author={Cl{\'e}ment, R and Oxarango, L and Descloitres, Marc},
          journal={Waste Management},
          volume={31},
          number={3},
          pages={457--467},
          year={2011},
          publisher={Elsevier}
        }

        @article{Clement_et_al_2014,
          title={On the value of combining surface and cross-borehole ERT measurements to study artificial tile drainage processes},
          author={Cl{\'e}ment, R and Moreau, S and Henine, H and Gu{\'e}rin, A and Chaumont, C and Tournebize, J},
          journal={Near Surface Geophysics},
          volume={12},
          number={6},
          pages={763--775},
          year={2014}
        }

        @article{clement2016_how_should_laboratory,
          title={How should an electrical resistivity tomography laboratory test cell be designed? Numerical investigation of error on electrical resistivity measurement},
          author={Clement, R and Moreau, S},
          journal={Journal of Applied Geophysics},
          volume={127},
          pages={45--55},
          year={2016},
          publisher={Elsevier}
        }
    \subsection{CO}
    
        \subsubsection{Cockett}
        
        @article{cockett2015simpeg,
          title={SimPEG: An open source framework for simulation and gradient based parameter estimation in geophysical applications},
          author={Cockett, Rowan and Kang, Seogi and Heagy, Lindsey J and Pidlisecky, Adam and Oldenburg, Douglas W},
          journal={Computers \& Geosciences},
          volume={85},
          pages={142--154},
          year={2015},
          publisher={Elsevier}
        }

        \subsubsection{Collin}
    
    @article{Collin_et_al_1987,
          title={Mathematical modeling of water and oxygen transport in layered soil covers for deposits of pyritic mine tailings},
          author={Collin, M and Rasmuson, A},
          journal={Licenciate Treatise. Royal Institute of Technology. Department of Chemical Engineering. S-10044 Stockholm, Sweden},
          year={1987}
        }
            
    
        @article{Collin_et_al_1988,
          title={A comparison of gas diffusivity models for unsaturated porous media},
          author={Collin, Marie and Rasmuson, Anders},
          journal={Soil Science Society of America Journal},
          volume={52},
          number={6},
          pages={1559--1565},
          year={1988},
          publisher={Soil Science Society of America}
        }
        
        \subsubsection{Comina}
        
        @article{comina2008eit_oedometer,
          title={EIT Oedometer: an advanced cell to monitor spatial and time variability in soil with electrical and seismic measurements},
          author={Comina, Cesare and Foti, S and Musso, G and Romero, E},
          journal={Geotechnical Testing Journal},
          volume={31},
          number={5},
          pages={404--412},
          year={2008},
          publisher={ASTM International}
        }

        \subsubsection{Commer}
        
        @article{Commer_et_al_2016,
          title={Time-lapse 3-D electrical resistance tomography inversion for crosswell monitoring of dissolved and supercritical CO2 flow at two field sites: Escatawpa and Cranfield, Mississippi, USA},
          author={Commer, Michael and Doetsch, Joseph and Dafflon, Baptiste and Wu, Yuxin and Daley, Thomas M and Hubbard, Susan S},
          journal={International Journal of Greenhouse Gas Control},
          volume={49},
          pages={297--311},
          year={2016},
          publisher={Elsevier}
        }

        \subsubsection{Corey}
        
        @article{Corey_1957,
          title={Measurement of water and air permeability in unsaturated soil},
          author={Corey, Arthur Thomas},
          journal={Soil Science Society of America Journal},
          volume={21},
          number={1},
          pages={7--10},
          year={1957},
          publisher={Wiley Online Library}
        }

        \subsubsection{Corona-Lopez}
        
        @article{Corona_Lopez_et_al_2019,
          title={Electrical impedance tomography as a tool for phenotyping plant roots},
          author={Corona-Lopez, Diego DJ and Sommer, Sarah and Rolfe, Stephen A and Podd, Frank and Grieve, Bruce D},
          journal={Plant methods},
          volume={15},
          number={1},
          pages={49},
          year={2019},
          publisher={BioMed Central}
        }

        \subsubsection{Corwin}
        
        @article{Corwin_et_al_2005,
          title={Apparent soil electrical conductivity measurements in agriculture},
          author={Corwin, DL and Lesch, SM},
          journal={Computers and electronics in agriculture},
          volume={46},
          number={1-3},
          pages={11--43},
          year={2005},
          publisher={Elsevier}
        }

        @article{Corwin_et_al_2015,
          title={Spatio-temporal impacts of dairy lagoon water reuse on soil: Heavy metals and salinity},
          author={Corwin, Dennis L and Ahmad, Hamaad Raza},
          journal={Environmental Science: Processes \& Impacts},
          volume={17},
          number={10},
          pages={1731--1748},
          year={2015},
          publisher={Royal Society of Chemistry}
        }
        
        @article{Corwin_et_al_2017,
          title={Salinity: Electrical conductivity and total dissolved solids},
          author={Corwin, Dennis L and Yemoto, Kevin},
          journal={Methods of soil analysis},
          number={msaonline2017},
          year={2017},
          publisher={Soil Science Society of America}
        }
        
        @article{Corwin_et_al_2019,
          title={Review of soil salinity assessment for agriculture across multiple scales using proximal and/or remote sensors},
          author={Corwin, Dennis and Scudiero, E},
          journal={Advances in Agronomy},
          pages={1},
          year={2019},
          publisher={Academic Press}
        }

        \subsubsection{Coscia}
        
        @article{Coscia_et_al_2011,
          title={3D crosshole ERT for aquifer characterization and monitoring of infiltrating river water},
          author={Coscia, Ilaria and Greenhalgh, Stewart A and Linde, Niklas and Doetsch, Joseph and Marescot, Laurent and G{\"u}nther, Thomas and Vogt, Tobias and Green, Alan G},
          journal={Geophysics},
          volume={76},
          number={2},
          pages={G49--G59},
          year={2011},
          publisher={Society of Exploration Geophysicists}
        }
    
        \subsubsection{Cosentini}
        
        @article{cosentini2012estimation,
          title={Estimation of the hydraulic parameters of unsaturated samples by electrical resistivity tomography},
          author={Cosentini, Renato Maria and Della Vecchia, Gabriele and Foti, Sebastiano and Musso, Guido},
          journal={G{\'e}otechnique},
          volume={62},
          number={7},
          pages={583--594},
          year={2012},
          publisher={Thomas Telford Ltd}
        }

        \subsubsection{Cosenza}
        
        @article{cosenza2006correlations,
          title={Correlations between geotechnical and electrical data: A case study at Garchy in France},
          author={Cosenza, Philippe and Marmet, Eric and Rejiba, Faycal and Cui, Yu Jun and Tabbagh, Alain and Charlery, Yvelle},
          journal={Journal of Applied Geophysics},
          volume={60},
          number={3-4},
          pages={165--178},
          year={2006},
          publisher={Elsevier}
        }

        \subsubsection{Costall}
        
        @article{Costall_et_al_2018,
          title={Electrical resistivity imaging and the saline water interface in high-quality coastal aquifers},
          author={Costall, A and Harris, Brett and Pigois, JP},
          journal={Surveys in geophysics},
          volume={39},
          number={4},
          pages={753--816},
          year={2018},
          publisher={Springer}
        }
        
        \subsubsection{Costanza-Robinson}
        
        @article{Costanza_Robinson_et_al_2011,
          title={Representative elementary volume estimation for porosity, moisture saturation, and air-water interfacial areas in unsaturated porous media: Data quality implications},
          author={Costanza-Robinson, Molly S and Estabrook, Benjamin D and Fouhey, David F},
          journal={Water Resources Research},
          volume={47},
          number={7},
          year={2011},
          publisher={Wiley Online Library}
        }

    \subsection{CR}
    
        \subsubsection{Cravotta}
        
        @article{Cravotta_et_al_2008,
          title={Dissolved metals and associated constituents in abandoned coal-mine discharges, Pennsylvania, USA. Part 2: geochemical controls on constituent concentrations},
          author={Cravotta III, Charles A},
          journal={Applied Geochemistry},
          volume={23},
          number={2},
          pages={203--226},
          year={2008},
          publisher={Elsevier}
        }
        
        \subsubsection{Crawford}
        
        @article{Crawford_et_al_2018,
          title={Assessment of active landslides using field electrical measurements},
          author={Crawford, Matthew M and Bryson, L Sebastian},
          journal={Engineering Geology},
          volume={233},
          pages={146--159},
          year={2018},
          publisher={Elsevier}
        }

        \subsubsection{Crook}
        
        @article{Crook_et_al_2008,
          title={Electrical resistivity imaging of the architecture of substream sediments},
          author={Crook, N and Binley, Andrew and Knight, R and Robinson, DA and Zarnetske, J and Haggerty, Roy},
          journal={Water Resources Research},
          volume={44},
          number={4},
          year={2008},
          publisher={Wiley Online Library}
        }
        
    \subsection{CU}
    
        \subsubsection{Cui}
        
        @incollection{Cui_et_al_2008,
          title={Water balance and evapotranspiration monitoring in geotechnical and geoenvironmental engineering},
          author={Cui, Yu-Jun and Zornberg, Jorge G},
          booktitle={Laboratory and Field Testing of Unsaturated Soils},
          pages={171--186},
          year={2008},
          publisher={Springer}
        }
        
        @article{Cui_et_al_2008b,
          title={Determining the unsaturated hydraulic conductivity of a compacted sand--bentonite mixture under constant-volume and free-swell conditions},
          author={Cui, Yu-Jun and Tang, Anh Minh and Loiseau, Cyril and Delage, Pierre},
          journal={Physics and Chemistry of the Earth, Parts A/B/C},
          volume={33},
          pages={S462--S471},
          year={2008},
          publisher={Elsevier}
        }

        \subsubsection{Cultrera}
        
        @article{Cultrera_et_al_2018,
          title={Modelling an induced thermal plume with data from electrical resistivity tomography and distributed temperature sensing: a case study in northeast Italy},
          author={Cultrera, Matteo and Boaga, Jacopo and Di Sipio, Eloisa and Dalla Santa, Giorgia and De Seta, Massimiliano and Galgaro, Antonio},
          journal={Hydrogeology Journal},
          volume={26},
          number={3},
          pages={837--851},
          year={2018},
          publisher={Springer}
        }

\section{D}

    \subsection{DA} % ok
        
        \subsubsection{Dabas}
        
        @article{dabas2000experimental,
          title={Experimental resistivity survey at Wroxeter archaeological site with a fast and light recording device},
          author={Dabas, Michel and Hesse, Albert and Tabbagh, Jeanne},
          journal={Archaeological Prospection},
          volume={7},
          number={2},
          pages={107--118},
          year={2000},
          publisher={Wiley Online Library}
        }
        
        \subsubsection{Dafflon}
        
        @article{dafflon2013monitoring,
          title={Monitoring CO2 intrusion and associated geochemical transformations in a shallow groundwater system using complex electrical methods},
          author={Dafflon, Baptiste and Wu, Yuxin and Hubbard, Susan S and Birkholzer, Jens T and Daley, Thomas M and Pugh, John D and Peterson, John E and Trautz, Robert C},
          journal={Environmental science \& technology},
          volume={47},
          number={1},
          pages={314--321},
          year={2013},
          publisher={ACS Publications}
        }

        @article{dafflon2017coincident,
          title={Coincident aboveground and belowground autonomous monitoring to quantify covariability in permafrost, soil, and vegetation properties in Arctic tundra},
          author={Dafflon, Baptiste and Oktem, Rusen and Peterson, John and Ulrich, Craig and Tran, Anh Phuong and Romanovsky, Vladimir and Hubbard, Susan S},
          journal={Journal of Geophysical Research: Biogeosciences},
          volume={122},
          number={6},
          pages={1321--1342},
          year={2017},
          publisher={Wiley Online Library}
        }

        \subsubsection{Dagenais}
        
        @article{Dagenais_et_al_2001,
        	title = {Monitoring at the {Lorraine} mine site: a follow up on the remediation plan},
        	shorttitle = {Monitoring at the {Lorraine} mine site: a follow up on the remediation plan},
        	journal = {2001 National Association of Abandoned Mine Land Programs Annual Conference: Land Reborn: Tolls for the 21st Century, Athens, Ohio. Proceedings on CD-Rom},
        	author = {Dagenais, Anne-Marie and Aubertin, Michel and Bussière, Bruno and Bernier, Louis and Cyr, Johanne},
        	year = {2001}
        }
        
        @article{Dagenais_et_al_2005,
        	title = {Large scale applications of covers with capillary barrier effects to control the production of acid mine drainage},
        	journal = {Proceedings of post-mining},
        	author = {Dagenais, Anne-Marie and Aubertin, Michel and Bussière, Bruno and Martin, Vincent},
        	year = {2005},
        	pages = {16--17},
        	file = {Full Text:C\:\\Users\\Cipc\\Zotero\\storage\\AP9BCG2L\\Dagenais et al. - 2005 - Large scale applications of covers with capillary .pdf:application/pdf}
        }
        
        @phdthesis{dagenais2005techniques,
          title={Techniques de contr{\^o}le du drainage minier acide bas{\'e}es sur les effets capillaires},
          author={Dagenais, Anne-Marie},
          year={2005},
          school={{\'E}cole polytechnique}
        }
        
        @article{Dagenais_et_al_2012,
              title={A modified oxygen consumption test to evaluate gas flux through oxygen barrier cover systems},
              author={Dagenais, Anne-Marie and Mbonimpa, Mamert and Bussi{\`e}re, Bruno and Aubertin, Michel},
              journal={Geotechnical testing journal},
              volume={35},
              number={1},
              pages={150--158},
              year={2012},
              publisher={ASTM International}
            }
        
        \subsubsection{Dahlin}
        
        @article{Dahlin_2001,
          title={The development of DC resistivity imaging techniques},
          author={Dahlin, Torleif},
          journal={Computers \& Geosciences},
          volume={27},
          number={9},
          pages={1019--1029},
          year={2001},
          publisher={Elsevier}
        }

        @article{Dahlin_et_al_2004,
          title={A numerical comparison of 2D resistivity imaging with 10 electrode arrays},
          author={Dahlin, Torleif and Zhou, Bing},
          journal={Geophysical prospecting},
          volume={52},
          number={5},
          pages={379--398},
          year={2004},
          publisher={Wiley Online Library}
        }
        
        @article{dahlin2014soil,
          title={Soil resistivity monitoring of an irrigation experiment},
          author={Dahlin, Torleif and Aronsson, P{\"a}r and Th{\"o}rnel{\"o}f, Mats},
          journal={Near Surface Geophysics},
          volume={12},
          number={1},
          pages={35--44},
          year={2014},
          publisher={European Association of Geoscientists \& Engineers}
        }
        
        \subsubsection{Daily}

        @article{daily_electrical_1992,
        	title = {Electrical resistivity tomography of vadose water movement},
        	volume = {28},
        	issn = {1944-7973},
        	shorttitle = {Electrical resistivity tomography of vadose water movement},
        	number = {5},
        	journal = {Water Resources Research},
        	author = {Daily, William and Ramirez, Abelardo and LaBrecque, Douglas and Nitao, John},
        	year = {1992},
        	pages = {1429--1442}
        }
        
        @article{daily_electrical_1995,
        	title = {Electrical resistance tomography during in-situ trichloroethylene remediation at the {Savannah} {River} {Site}},
        	volume = {33},
        	issn = {0926-9851},
        	url = {http://www.sciencedirect.com/science/article/pii/0926985195900446},
        	doi = {10.1016/0926-9851(95)90044-6},
        	number = {4},
        	urldate = {2018-10-27},
        	journal = {Journal of Applied Geophysics},
        	author = {Daily, W. and Ramirez, A.},
        	year = {1995},
        	pages = {239--249},
        	file = {ScienceDirect Full Text PDF:C\:\\Users\\Cipc\\Zotero\\storage\\3TMA5MEU\\Daily et Ramirez - 1995 - Electrical resistance tomography during in-situ tr.pdf:application/pdf;ScienceDirect Snapshot:C\:\\Users\\Cipc\\Zotero\\storage\\4ZR8S3HU\\0926985195900446.html:text/html}
        }
        
        @article{daily2004remote,
          title={Remote monitoring of leaks in storage tanks using electrical resistance tomography: application at the Hanford site},
          author={Daily, William and Ramirez, Abelardo and Binley, Andrew},
          journal={Journal of Environmental \& Engineering Geophysics},
          volume={9},
          number={1},
          pages={11--24},
          year={2004},
          publisher={Society of Exploration Geophysicists}
        }
        
        \subsubsection{Daley}
        
        @article{daley2013field,
          title={Field testing of fiber-optic distributed acoustic sensing (DAS) for subsurface seismic monitoring},
          author={Daley, Thomas M and Freifeld, Barry M and Ajo-Franklin, Jonathan and Dou, Shan and Pevzner, Roman and Shulakova, Valeriya and Kashikar, Sudhendu and Miller, Douglas E and Goetz, Julia and Henninges, Jan and others},
          journal={The Leading Edge},
          volume={32},
          number={6},
          pages={699--706},
          year={2013},
          publisher={Society of Exploration Geophysicists}
        }

        \subsubsection{Dalton}
        
        @article{dalton_time-domain_1986,
        	title = {The time-domain reflectometry method for measuring soil water content and salinity},
        	volume = {38},
        	issn = {0016-7061},
        	shorttitle = {The time-domain reflectometry method for measuring soil water content and salinity},
        	number = {1-4},
        	journal = {Geoderma},
        	author = {Dalton, FN and Van Genuchten, M Th},
        	year = {1986},
        	pages = {237--250}
        }
        
        \subsubsection{Darcy}
        
        @book{Darcy_1856,
          title={Les Fontaines publiques de la ville de Dijon. Exposition et application des principes {\`a} suivre et des formules {\`a} employer dans les questions de distribution d'eau, etc},
          author={Darcy, Henry Philibert Gaspard},
          year={1856},
          publisher={V. Dalamont}
        }
        
        \subsubsection{Davidson}
        
        @article{davidson2011carbon,
          title={Carbon inputs and water uptake in deep soils of an eastern Amazon forest},
          author={Davidson, Eric and Lefebvre, Paul A and Brando, Paulo M and Ray, David M and Trumbore, Susan E and Solorzano, Luis A and Ferreira, Joice N and Bustamante, Mercedes M da C and Nepstad, Daniel C},
          journal={Forest Science},
          volume={57},
          number={1},
          pages={51--58},
          year={2011},
          publisher={Oxford University Press}
        }

        \subsubsection{Dawood}
        
        @article{dawood_combined_2011,
        	title = {A combined hydrogeological–geophysical approach to evaluate unsaturated flow in a large waste rock pile},
        	shorttitle = {A combined hydrogeological–geophysical approach to evaluate unsaturated flow in a large waste rock pile},
        	journal = {Proceedings of the 14th Pan-American conference on soil mechanics and geotechnical engineering (PCSMGE), 64th Canadian geotechnical conference (CGC), and 5th Pan-American conference on teaching and learning of geotechnical engineering (PCTLGE), Toronto, ON, Canada},
        	author = {Dawood, Ihssan and Aubertin, Michel and Intissar, Rachid and Chouteau, Michel},
        	year = {2011}
        }
        
        \subsubsection{Day-Lewis}
        
        @article{day-lewis_continuous_2006,
        	title = {Continuous resistivity profiling to delineate submarine groundwater discharge—{Examples} and limitations},
        	volume = {25},
        	issn = {1070-485X},
        	shorttitle = {Continuous resistivity profiling to delineate submarine groundwater discharge—{Examples} and limitations},
        	number = {6},
        	journal = {The Leading Edge},
        	author = {Day-Lewis, FD and White, EA and Johnson, CD and Lane Jr, JW and Belaval, M},
        	year = {2006},
        	pages = {724--728}
        }

        @article{daylewis_applying_2005,
        	title = {Applying petrophysical models to radar travel time and electrical resistivity tomograms: {Resolution}‐dependent limitations},
        	volume = {110},
        	issn = {2156-2202},
        	shorttitle = {Applying petrophysical models to radar travel time and electrical resistivity tomograms: {Resolution}‐dependent limitations},
        	number = {B8},
        	journal = {Journal of Geophysical Research: Solid Earth},
        	author = {Day‐Lewis, Frederick D and Singha, Kamini and Binley, Andrew M},
        	year = {2005}
        }
        
        @article{day_lewis2008best,
          title={Best practices in electrical resistivity imaging: Data collection and processing, and application to data from Corinna, Maine},
          author={Day-Lewis, Frederick D and Johnson, Carole D and Singha, Kamini and Lane Jr, John W},
          journal={EPA report, Boston, MA},
          year={2008}
        }
        
    \subsection{DE} % ok
    
        \subsubsection{De Carlo}
        
        @article{De_Carlo_et_al_2019,
          title={Application of time-lapse ERT to determine the impact of using brackish wastewater for maize irrigation},
          author={De Carlo, Lorenzo and Battilani, Adriano and Solimando, Domenico and Caputo, Maria Clementina},
          journal={Journal of Hydrology},
          pages={124465},
          year={2019},
          publisher={Elsevier}
        }

        \subsubsection{De Donno}
        
        @article{de_donno_vemi:_2017,
        	title = {{VEMI}: a flexible interface for 3D tomographic inversion of time-and frequency-domain electrical data in {EIDORS}},
        	volume = {15},
        	issn = {1873-0604},
        	shorttitle = {{VEMI}: a flexible interface for 3D tomographic inversion of time-and frequency-domain electrical data in {EIDORS}},
        	number = {1},
        	journal = {Near Surface Geophysics},
        	author = {De Donno, Giorgio and Cardarelli, Ettore},
        	year = {2017},
        	pages = {43--58}
        }
        
        @article{De_Donno_et_al_2017b,
          title={Tomographic inversion of time-domain resistivity and chargeability data for the investigation of landfills using a priori information},
          author={De Donno, Giorgio and Cardarelli, Ettore},
          journal={Waste management},
          volume={59},
          pages={302--315},
          year={2017},
          publisher={Elsevier}
        }
        
        @article{De_Donno_et_al_2017c,
          title={High-resolution investigation of masonry samples through GPR and electrical resistivity tomography},
          author={De Donno, Giorgio and Di Giambattista, Luca and Orlando, Luciana},
          journal={Construction and Building Materials},
          volume={154},
          pages={1234--1249},
          year={2017},
          publisher={Elsevier}
        }

        \subsubsection{De Franco}
        
        @article{defranco2009monitoring,
          title={Monitoring the saltwater intrusion by time lapse electrical resistivity tomography: The Chioggia test site (Venice Lagoon, Italy)},
          author={De Franco, R and Biella, G and Tosi, L and Teatini, P and Lozej, A and Chiozzotto, B and Giada, M and Rizzetto, F and Claude, C and Mayer, A and others},
          journal={Journal of Applied Geophysics},
          volume={69},
          number={3-4},
          pages={117--130},
          year={2009},
          publisher={Elsevier}
        }
        
        \subsubsection{De Melo}
        
        @article{demelo2021effect,
          title={Effect of compaction on the relationship between electrical resistivity and soil water content in Oxisol},
          author={de Melo, Laura Beatriz Batista and Silva, Bruno Montoani and Peixoto, Devison Souza and Chiarini, Thayna Pereira Azevedo and de Oliveira, Geraldo Cesar and Curi, Nilton},
          journal={Soil and Tillage Research},
          volume={208},
          pages={104876},
          year={2021},
          publisher={Elsevier}
        }

        \subsubsection{De Vita}
        
        @article{de_vita_2012study,
          title={A study of the correlation between electrical resistivity and matric suction for unsaturated ash-fall pyroclastic soils in the Campania region (southern Italy)},
          author={De Vita, P and Di Maio, R and Piegari, E},
          journal={Environmental Earth Sciences},
          volume={67},
          number={3},
          pages={787--798},
          year={2012},
          publisher={Springer}
        }
    
        \subsubsection{Deceuster}
        
        @article{deceuster2013automated,
          title={Automated identification of changes in electrode contact properties for long-term permanent ERT monitoring experiments},
          author={Deceuster, John and Kaufmann, Olivier and Van Camp, Michel},
          journal={Geophysics},
          volume={78},
          number={2},
          pages={E79--E94},
          year={2013},
          publisher={Society of Exploration Geophysicists}
        }
        
        \subsubsection{Degroot-Hedlin}
        
        @article{Degroot_Hedlin_et_al_1990,
          title={Occam’s inversion to generate smooth, two-dimensional models from magnetotelluric data},
          author={deGroot-Hedlin, Constable and Constable, Steven},
          journal={Geophysics},
          volume={55},
          number={12},
          pages={1613--1624},
          year={1990},
          publisher={Society of Exploration Geophysicists}
        }

        \subsubsection{Degueurce}
        
        @article{Degueurce_et_al_2016,
          title={On the value of electrical resistivity tomography for monitoring leachate injection in solid state anaerobic digestion plants at farm scale},
          author={Degueurce, Axelle and Cl{\'e}ment, R{\'e}mi and Moreau, Sylvain and Peu, Pascal},
          journal={Waste management},
          volume={56},
          pages={125--136},
          year={2016},
          publisher={Elsevier}
        }

        \subsubsection{Delage}
        
        @article{Delage_et_al_2000,
          title={L'eau dans les sols non satur{\'e}s},
          author={Delage, Pierre and others},
          journal={Techniques de l'ing{\'e}nieur-Construction},
          number={C 301},
          year={2000}
        }
        
        \subsubsection{Delforge}
        
        @article{delforge2021time,
          title={Time-series clustering approaches for subsurface zonation and hydrofacies detection using a real time-lapse electrical resistivity dataset},
          author={Delforge, Damien and Watlet, Arnaud and Kaufmann, Olivier and Van Camp, Michel and Vanclooster, Marnik},
          journal={Journal of Applied Geophysics},
          volume={184},
          pages={104203},
          year={2021},
          publisher={Elsevier}
        }

        \subsubsection{Demers}
        
        @phdthesis{demers2008performance,
          title={Performance d'une barri{\`e}re {\`a} l'oxyg{\`e}ne constitu{\'e}e de r{\'e}sidus miniers faiblement sulfureux pour contr{\^o}ler la production de drainage minier acide},
          author={Demers, Isabelle},
          year={2008},
          school={Universit{\'e} du Qu{\'e}bec en Abitibi-T{\'e}miscamingue}
        }

        \subsubsection{Denchik}
        
        @article{denchik2014near,
          title={Near-surface CO2 leak detection monitoring from downhole electrical resistivity at the CO2 Field Laboratory, Svelvik Ridge (Norway)},
          author={Denchik, Nataliya and Pezard, Philippe A and Neyens, Denis and Lofi, Johanna and Gal, Fr{\'e}d{\'e}rick and Girard, Jean-Fran{\c{c}}ois and Levannier, Arnaud},
          journal={International Journal of Greenhouse Gas Control},
          volume={28},
          pages={275--282},
          year={2014},
          publisher={Elsevier}
        }
        
        @article{denchik2019situ,
          title={In-situ geophysical and hydro-geochemical monitoring to infer landslide dynamics (P{\'e}gairolles-de-l'Escalette landslide, France)},
          author={Denchik, Nataliya and Gautier, St{\'e}phanie and Dupuy, Margaux and Batiot-Guilhe, Christelle and Lopez, Michel and L{\'e}onardi, V{\'e}ronique and Geeraert, Muriel and Henry, Gilles and Neyens, Denis and Coudray, Paul and others},
          journal={Engineering Geology},
          volume={254},
          pages={102--112},
          year={2019},
          publisher={Elsevier}
        }

        \subsubsection{Denham}
        
        @article{denham2020improving,
          title={Improving Long-term Monitoring of Contaminated Groundwater at Sites where Attenuation-based Remedies are Deployed},
          author={Denham, Miles E and Amidon, Mark B and Wainwright, Haruko M and Dafflon, Baptiste and Ajo-Franklin, Jonathan and Eddy-Dilek, Carol A},
          journal={Environmental Management},
          volume={66},
          number={6},
          pages={1142--1161},
          year={2020},
          publisher={Springer}
        }

        \subsubsection{Deng}
        
        @article{Deng_et_al_2017,
          title={Quantitative assessment of electrical resistivity tomography for monitoring DNAPLs migration--Comparison with high-resolution light transmission visualization in laboratory sandbox},
          author={Deng, Yaping and Shi, Xiaoqing and Xu, Hongxia and Sun, Yuanyuan and Wu, Jichun and Revil, Andr{\'e}},
          journal={Journal of hydrology},
          volume={544},
          pages={254--266},
          year={2017},
          publisher={Elsevier}
        }

        \subsubsection{Depountis}
        
        @article{Depountis_et_al_2001,
          title={An assessment of miniaturised electrical imaging equipment to monitor pollution plume evolution in scaled centrifuge modelling},
          author={Depountis, N and Harris, C and Davies, MCR},
          journal={Engineering geology},
          volume={60},
          number={1-4},
          pages={83--94},
          year={2001},
          publisher={Elsevier}
        }
        
        \subsubsection{Derfour}
        
        @article{derfouf2019newoedometer,
          title={A new osmotic oedometer with electrical resistivity technique for monitoring water exchanges},
          author={Derfouf, Feth-Ellah Mounir and Li, Zhong-Sen and Abou-Bekr, Nabil and Taibi, Said and Fleureau, Jean-Marie},
          journal={Geotechnical Testing Journal},
          volume={43},
          number={3},
          pages={588--606},
          year={2019},
          publisher={ASTM International}
        }

        \subsubsection{Derycke}
        
        @article{Derycke_et_al_2013,
          title={Surface chemical characterization of different pyrite size fractions for flotation purposes},
          author={Derycke, Virginie and Kongolo, Mukendi and Benzaazoua, Mostafa and Mallet, Martine and Barr{\`e}s, Odile and De Donato, Philippe and Bussi{\`e}re, Bruno and Mermillod-Blondin, Rapha{\"e}l},
          journal={International Journal of Mineral Processing},
          volume={118},
          pages={1--14},
          year={2013},
          publisher={Elsevier}
        }
        
        \subsubsection{Descloitres}
        
        @article{descloitres_study_2003,
        	title = {Study of infiltration in a {Sahelian} gully erosion area using time-lapse resistivity mapping},
        	volume = {53},
        	issn = {0341-8162},
        	shorttitle = {Study of infiltration in a {Sahelian} gully erosion area using time-lapse resistivity mapping},
        	number = {3},
        	journal = {Catena},
        	author = {Descloitres, Marc and Ribolzi, Olivier and Le Troquer, Yann},
        	year = {2003},
        	pages = {229--253}
        }
        
        @article{descloitres_characterization_2008,
        	title = {Characterization of seasonal local recharge using electrical resistivity tomography and magnetic resonance sounding},
        	volume = {22},
        	issn = {0885-6087},
        	shorttitle = {Characterization of seasonal local recharge using electrical resistivity tomography and magnetic resonance sounding},
        	number = {3},
        	journal = {Hydrological Processes: An International Journal},
        	author = {Descloitres, Marc and Ruiz, Laurent and Sekhar, Muddu and Legchenko, Anatoly and Braun, Jean‐Jacques and Mohan Kumar, MS and Subramanian, S},
        	year = {2008},
        	pages = {384--394}
        }
        
        \subsubsection{Dey}
        
        @article{Dey_et_al_1979a,
          title={Resistivity modelling for arbitrarily shaped two-dimensional structures},
          author={Dey, Abhijit and Morrison, HF},
          journal={Geophysical prospecting},
          volume={27},
          number={1},
          pages={106--136},
          year={1979},
          publisher={European Association of Geoscientists \& Engineers}
        }

        @article{Dey_et_al_1979b,
          title={Resistivity modeling for arbitrarily shaped three-dimensional structures},
          author={Dey, A and Morrison, H Frank},
          journal={Geophysics},
          volume={44},
          number={4},
          pages={753--780},
          year={1979},
          publisher={Society of Exploration Geophysicists}
        }
        
        \subsubsection{Dezert}
        
        @article{dezert2019geophysical,
          title={Geophysical and geotechnical methods for fluvial levee investigation: A review},
          author={Dezert, Th{\'e}o and Fargier, Yannick and Lopes, S{\'e}rgio Palma and C{\^o}te, Philippe},
          journal={Engineering Geology},
          volume={260},
          pages={105206},
          year={2019},
          publisher={Elsevier}
        }

    \subsection{DI} % ok
    
        \subsubsection{Di Maio}
        
        @article{di_maio2020integrated,
          title={An integrated geological, geotechnical and geophysical approach to identify predisposing factors for flowslide occurrence},
          author={Di Maio, Rosa and De Paola, Claudio and Forte, Giovanni and Piegari, Ester and Pirone, Marianna and Santo, Antonio and Urciuoli, Gianfranco},
          journal={Engineering Geology},
          volume={267},
          pages={105473},
          year={2020},
          publisher={Elsevier}
        }
        
        \subsubsection{Di Prinzio}
        
        @article{diprinzio2010application,
          title={Application of GPR to the monitoring of river embankments},
          author={Di Prinzio, Monica and Bittelli, Marco and Castellarin, Attilio and Pisa, Paola Rossi},
          journal={Journal of Applied Geophysics},
          volume={71},
          number={2-3},
          pages={53--61},
          year={2010},
          publisher={Elsevier}
        }

        \subsubsection{Dib}
        
        @phdthesis{dib2014caracterisation,
          title={Caract{\'e}risation de couches di{\'e}lectriques et magn{\'e}tiques de structures multicouches par cavit{\'e} r{\'e}sonante microonde},
          author={Dib, Radwan},
          year={2014}
        }

        \subsubsection{Dick}
        
        @article{dick_using_2018,
        	title = {Using repeat electrical resistivity surveys to assess heterogeneity in soil moisture dynamics under contrasting vegetation types},
        	volume = {559},
        	issn = {0022-1694},
        	shorttitle = {Using repeat electrical resistivity surveys to assess heterogeneity in soil moisture dynamics under contrasting vegetation types},
        	journal = {Journal of Hydrology},
        	author = {Dick, Jonathan and Tetzlaff, Doerthe and Bradford, John and Soulsby, Chris},
        	year = {2018},
        	pages = {684--697}
        }

        \subsubsection{Dickin}
        
        @article{dickin_electrical_1996,
        	title = {Electrical resistance tomography for process applications},
        	volume = {7},
        	issn = {0957-0233},
        	number = {3},
        	journal = {Measurement Science and Technology},
        	author = {Dickin, Fraser and Wang, Mi},
        	year = {1996},
        	pages = {247}
        }
        
        \subsubsection{Dietrich}
        
        @article{dietrich2014infiltration,
          title={Infiltration and drainage analysis in a heterogeneous soil by electrical resistivity tomography},
          author={Dietrich, Sebasti{\'a}n and Weinzettel, Pablo A and Varni, Marcelo},
          journal={Soil Science Society of America Journal},
          volume={78},
          number={4},
          pages={1153--1167},
          year={2014},
          publisher={Wiley Online Library}
        }

        \subsubsection{Dimech}
        
        @article{dimech_monitoring_2017,
        	title = {Monitoring water infiltration in an experimental waste rock pile with time-lapse ERT and multi-parameter data collection},
        	journal = {Symposium on the Application of Geophysics to Engineering and Environmental Problems 2017},
        	author = {Dimech, Adrien and Chouteau, Michel and Chou, Eric and Aubertin, Michel and Martin, Vincent and Bussière, Bruno and Plante, Benoit},
        	year = {2017},
        	pages = {195--203},
        	doi={10.4133/SAGEEP.30-009}
        }

        @mastersthesis{dimech_imagerie_2018,
        	title = {Monitoring water infiltration in an experimental mine waste rock pile using 3D time-lapse electrical resistivity tomography \textit{[Imagerie de l'écoulement de l'eau dans une halde à stériles expérimentale par tomographie 3D de résistivité électrique]}},
        	doi = {10.13140/RG.2.2.16432.40961},
        	school = {École Polytechnique de Montréal},
        	author = {Dimech, Adrien},
        	year = {2018}
        }
        
        @article{dimech_3d_2018,
        	title = {3D time-lapse geoelectrical monitoring of moisture content in an experimental waste rock pile: validation using hydrogeological data},
        	doi = {10.4133/sageep.31-009},
        	journal = {FastTIMES Special Issue Mine Site and Mining Geophysics (from SAGEEP 2018)},
        	author = {Dimech, Adrien and Chouteau, Michel and Bussi{\`e}re, Bruno and Martin, Vincent and Aubertin, Michel and Plante, Beno{\^\i}t},
        	year = {2018}
        }
        
        @article{Dimech_et_al_2019,
          title={Three-dimensional time-lapse geoelectrical monitoring of water infiltration in an experimental mine waste rock pile},
          author={Dimech, Adrien and Chouteau, Michel and Aubertin, Michel and Bussi{\`e}re, Bruno and Martin, Vincent and Plante, Beno{\^\i}t},
          journal={Vadose Zone Journal},
          volume={18},
          number={1},
          year={2019},
          publisher={The Soil Science Society of America, Inc.},
          doi={10.2136/vzj2018.05.0098}
        }
        
        @article{Dimech_2021_using_tlert,
          title={Using time-lapse Electrical Resistivity Tomography to extend spatially the performance monitoring of large-scale experimental reclamation covers},
          author={Dimech, Adrien and Cheng, LiZhen and Bussi{\`e}re, Bruno and Chouteau, Michel and Isabelle, Anne and Fabien-Ouellet, Gabriel and Meldrum, Philip and Wilkinson, Paul and Chambers, Jonathan},
          journal={Symposium 2021 - Mines and the environment},
          year={2021}
        }
        
        @article{Dimech_2022_review_tl_ert_mining_wastes,
          title={A review on applications of time-lapse electrical resistivity tomography over the last 30 years : perspectives for mining waste monitoring},
          author={Dimech, Adrien and Cheng, LiZhen and Chouteau, Michel and Chambers, Jonathan and Uhlemann, Sebastian and Wilkinson, Paul and Meldrum, Philip and Mary, Benjamin and Fabien-Ouellet, Gabriel and Isabelle, Anne},
          journal={Surveys in Geophysics},
          year={2022},
          doi={10.1007/s10712-022-09731-2}
        }
    
    \subsection{DM} % ok
    
        \subsubsection{Dmochowski}
    
        @article{dmochowski_optimized_2011,
            	title = {Optimized multi-electrode stimulation increases focality and intensity at target},
            	volume = {8},
            	issn = {1741-2552},
            	shorttitle = {Optimized multi-electrode stimulation increases focality and intensity at target},
            	number = {4},
            	journal = {Journal of neural engineering},
            	author = {Dmochowski, Jacek P and Datta, Abhishek and Bikson, Marom and Su, Yuzhuo and Parra, Lucas C},
            	year = {2011},
            	pages = {046011}
            }
    
    \subsection{DO} % ok
    
        \subsubsection{Dobchuk}
        
        @phdthesis{dobchuk_evaluation_2002,
        	title = {Evaluation of the effectiveness of a desulphurized tailings cover at {Detour} {Lake} mine},
        	shorttitle = {Evaluation of the effectiveness of a desulphurized tailings cover at {Detour} {Lake} mine},
        	school = {University of Saskatchewan},
        	author = {Dobchuk, Bonnie Sjoberg},
        	year = {2002}
        }
        
        @article{dobchuk_long-term_2013,
        	title = {Long-term monitoring and modelling of a reclaimed watershed cover on oil sands tailings},
        	volume = {27},
        	issn = {1748-0930},
        	shorttitle = {Long-term monitoring and modelling of a reclaimed watershed cover on oil sands tailings},
        	number = {3},
        	journal = {International Journal of Mining, Reclamation and Environment},
        	author = {Dobchuk, Bonnie S and Shurniak, Robert E and Barbour, S Lee and O'Kane, Mike A and Song, Qing},
        	year = {2013},
        	pages = {180--201}
        }
        
        @article{dobchuk_evaluation_2013,
        	title = {Evaluation of a single-layer desulphurized tailings cover},
        	volume = {50},
        	issn = {0008-3674},
        	shorttitle = {Evaluation of a single-layer desulphurized tailings cover},
        	number = {7},
        	journal = {Canadian Geotechnical Journal},
        	author = {Dobchuk, Bonnie and Nichol, Craig and Wilson, G Ward and Aubertin, Michel},
        	year = {2013},
        	pages = {777--792}
        }

        \subsubsection{Doetsch}
        
        @article{doetsch_borehole-fluid_2010,
        	title = {The borehole-fluid effect in electrical resistivity imaging. {Geophysics} 75, {F}107–{F}114},
        	author = {Doetsch, JA and Coscia, I and Greenhalgh, S and Linde, N and Green, AG and Günther, T},
        	year = {2010}
        }
        
        @article{doetsch2010structural,
          title={Structural joint inversion of time-lapse crosshole ERT and GPR traveltime data},
          author={Doetsch, Joseph and Linde, Niklas and Binley, Andrew},
          journal={Geophysical research letters},
          volume={37},
          number={24},
          year={2010},
          publisher={Wiley Online Library}
        }


        @article{doetsch_imaging_2012,
        	title = {Imaging and quantifying salt-tracer transport in a riparian groundwater system by means of 3D {ERT} monitoring},
        	volume = {77},
        	issn = {0016-8033},
        	shorttitle = {Imaging and quantifying salt-tracer transport in a riparian groundwater system by means of 3D {ERT} monitoring},
        	number = {5},
        	journal = {Geophysics},
        	author = {Doetsch, Joseph and Linde, Niklas and Vogt, Tobias and Binley, Andrew and Green, Alan G},
        	year = {2012},
        	pages = {B207--B218}
        }
        
        @article{doetsch2015direct,
          title={Direct current (DC) resistivity and induced polarization (IP) monitoring of active layer dynamics at high temporal resolution},
          author={Doetsch, Joseph and Ingeman-Nielsen, Thomas and Christiansen, Anders V and Fiandaca, Gianluca and Auken, Esben and Elberling, Bo},
          journal={Cold Regions Science and Technology},
          volume={119},
          pages={16--28},
          year={2015},
          publisher={Elsevier}
        }
        
        @article{doetsch2015field,
          title={Field-scale time-domain spectral induced polarization monitoring of geochemical changes induced by injected CO2 in a shallow aquifer},
          author={Doetsch, Joseph and Fiandaca, Gianluca and Auken, Esben and Christiansen, Anders Vest and Cahill, Aaron Graham and Jakobsen, Rasmus},
          journal={Geophysics},
          volume={80},
          number={2},
          pages={WA113--WA126},
          year={2015},
          publisher={Society of Exploration Geophysicists}
        }
        
        \subsubsection{Donaldson}
        
        @article{donaldson1989relationship,
          title={Relationship between the Archie saturation exponent and wettability},
          author={Donaldson, EC and Siddiqui, TK},
          journal={SPE formation evaluation},
          volume={4},
          number={03},
          pages={359--362},
          year={1989},
          publisher={OnePetro}
        }

        \subsubsection{Dorigo}
        
        @article{dorigo2017esa,
          title={ESA CCI Soil Moisture for improved Earth system understanding: State-of-the art and future directions},
          author={Dorigo, Wouter and Wagner, Wolfgang and Albergel, Clement and Albrecht, Franziska and Balsamo, Gianpaolo and Brocca, Luca and Chung, Daniel and Ertl, Martin and Forkel, Matthias and Gruber, Alexander and others},
          journal={Remote Sensing of Environment},
          volume={203},
          pages={185--215},
          year={2017},
          publisher={Elsevier}
        }


    \subsection{DU} % ok
    
        \subsubsection{Dubuc}
        
        @article{Dubuc_2018,
        	title = {Étude du comportement hydrogéologique d'une couche de contrôle des écoulements placée à la surface d'une halde à stériles expérimentale},
        	author = {Dubuc, Julien},
        	year = {2018}
        }

        @article{Dubuc_et_al_2017,
        	title = {An assessment of the hydrogeological response of the flow control layer installed on the experimental waste rock pile at the {Lac} {Tio} mine},
        	journal = {70th Canadian Geotechnical Conference, Ottawa, Ontario, Canada},
        	author = {Dubuc, Julien and Pabst, Thomas and Aubertin, Michel},
        	year = {2017}
        }
        
        \subsubsection{Dumont}
        
        @article{dumont_effect_2018,
        	title = {The effect of initial water distribution and spatial resolution on the interpretation of {ERT} monitoring of water infiltration in a landfill cover},
        	issn = {1027-5606},
        	shorttitle = {The effect of initial water distribution and spatial resolution on the interpretation of {ERT} monitoring of water infiltration in a landfill cover},
        	journal = {Hydrology and Earth System Sciences},
        	author = {Dumont, Gaël and Pilawski, Tamara and Hermans, Thomas and Nguyen, Frédéric and Garré, Sarah},
        	year = {2018}
        }

        \subsubsection{Dupuis}
        
        @article{dupuis_seismoelectric_2007,
        	title = {Seismoelectric imaging of the vadose zone of a sand aquifer},
        	volume = {72},
        	issn = {0016-8033},
        	shorttitle = {Seismoelectric imaging of the vadose zone of a sand aquifer},
        	number = {6},
        	journal = {Geophysics},
        	author = {Dupuis, J Christian and Butler, Karl E and Kepic, Anton W},
        	year = {2007},
        	pages = {A81--A85}
        }

\section{E}

    \subsection{EB}
    
        \subsubsection{Ebrahimi}
        
        @inproceedings{Ebrahimi_et_al_2004,
          title={A lower limit for the water permeability coefficient},
          author={Ebrahimi-Birang, N and Gitirana Jr, GFN and Fredlund, DG and Fredlund, MD and Samarasekera, L},
          booktitle={Proceedings of the 57th Canadian Geotechnical Conference, Quebec City, Que},
          volume={1},
          pages={12--19},
          year={2004}
        }
    
    \subsection{ED}
    
        \subsubsection{Edwards}
        
        @article{Edwards_1977,
          title={A modified pseudosection for resistivity and IP},
          author={Edwards, LS},
          journal={Geophysics},
          volume={42},
          number={5},
          pages={1020--1036},
          year={1977},
          publisher={Society of Exploration Geophysicists}
        }
        
        @article{Edwards_et_al_2000,
            title = "Geochemical and biological aspects of sulfide mineral dissolution: lessons from Iron Mountain, California",
            journal = "Chemical Geology",
            volume = "169",
            number = "3",
            pages = "383 - 397",
            year = "2000",
            issn = "0009-2541",
            doi = "https://doi.org/10.1016/S0009-2541(00)00216-3",
            url = "http://www.sciencedirect.com/science/article/pii/S0009254100002163",
            author = "Katrina J Edwards and Philip L Bond and Greg K Druschel and Molly M McGuire and Robert J Hamers and Jillian F Banfield",
            }

    \subsection{EL}
    
        \subsubsection{El-Saadawy}
        
        @article{el_saadawy_2020modeling,
          title={Modeling Flash Floods and Induced Recharge into Alluvial Aquifers Using Multi-Temporal Remote Sensing and Electrical Resistivity Imaging},
          author={El-Saadawy, Omnia and Gaber, Ahmed and Othman, Abdullah and Abotalib, Abotalib Z and El Bastawesy, Mohammed and Attwa, Mohamed},
          journal={Sustainability},
          volume={12},
          number={23},
          pages={10204},
          year={2020},
          publisher={Multidisciplinary Digital Publishing Institute}
        }
        
    \subsection{EP}
        
        \subsubsection{Eppelbaum}
        
    @article{eppelbaum2021review,
          title={Review of processing and interpretation of self-potential anomalies: Transfer of methodologies developed in magnetic prospecting},
          author={Eppelbaum, Lev V},
          journal={Geosciences},
          volume={11},
          number={5},
          pages={194},
          year={2021},
          publisher={Multidisciplinary Digital Publishing Institute}
        }
        
    \subsection{ET}
    
        \subsubsection{Ethier}
        
        @article{Ethier_2011,
        	title = {Évaluation du comportement géochimique en conditions normale et froides de différents stériles présents sur le site de la mine {Raglan}},
        	shorttitle = {Évaluation du comportement géochimique en conditions normale et froides de différents stériles présents sur le site de la mine {Raglan}},
        	school = {Université du Québec en Abitibi-Témiscamingue},
        	author = {Ethier, Marie-Pier},
        	year = {2011}
        }

        @article{Ethier_et_al_2012,
        	title = {A 3D numerical model to assess the performance of the reclamation measures for an abandoned mine site},
        	shorttitle = {A 3D numerical model to assess the performance of the reclamation measures for an abandoned mine site},
        	journal = {Proceedings IMWA 2016 - Mining Meets Water - Conflicts and Solutions},
        	author = {Ethier, Marie-Pier and Bussière, Bruno and Aubertin, Michel and Broda, Stefan},
        	year = {2012}
        }

        @article{Ethier_et_al_2014,
        	title = {Results from a field investigation of the elevated water table technique combined with a monolayer cover on acid generating tailings},
        	journal = {Proc. 67th Canadian Geotechnical Society Conference, GeoRegina, Canada},
        	author = {Ethier, MP and Bussière, B and Aubertin, M and Demers, I and Maqsoud, A and Dionne, J and Roy, M},
        	year = {2014}
        }
        
        @phdthesis{Ethier_2018,
        	title = {Évaluation de la performance d'un système de recouvrement monocouche avec nappe surélevée pour la restauration d'un parc à résidus miniers abandonné},
        	shorttitle = {Évaluation de la performance d'un système de recouvrement monocouche avec nappe surélevée pour la restauration d'un parc à résidus miniers abandonné},
        	school = {Université du Québec en Abitibi-Témiscamingue},
        	author = {Ethier, Marie-Pier},
        	year = {2018}
        }

\section{F}

    \subsection{FA}
    
        \subsubsection{Fala}
        
        @article{Fala_et_al_2003,
        	title = {Numerical modelling of unsaturated flow in uniform and heterogeneous waste rock piles},
        	volume = {3},
        	shorttitle = {Numerical modelling of unsaturated flow in uniform and heterogeneous waste rock piles},
        	journal = {Sixth International Conference on Acid Rock Drainage (ICARD), Australasian Institute of Mining and Metallurgy, Cairns, Australia, Publication Series},
        	author = {Fala, O and Aubertin, M and Molson, JW and Bussière, B and Wilson, GW and Chapuis, R and Martin, V},
        	year = {2003},
        	pages = {895--902}
        }

        @article{Fala_et_al_2005,
        	title = {Numerical modelling of flow and capillary barrier effects in unsaturated waste rock piles},
        	volume = {24},
        	issn = {1025-9112},
        	shorttitle = {Numerical modelling of flow and capillary barrier effects in unsaturated waste rock piles},
        	number = {4},
        	journal = {Mine Water and the Environment},
        	author = {Fala, O and Molson, J and Aubertin, M and Bussière, B},
        	year = {2005},
        	pages = {172--185}
        }
        
        @article{Fala_et_al_2006,
        	title = {Numerical simulations of long term unsaturated flow and acid mine drainage at waste rock piles},
        	shorttitle = {Numerical simulations of long term unsaturated flow and acid mine drainage at waste rock piles},
        	journal = {Proceedings of the 7th International Conference on Acid Rock Drainage and SME Annual Meeting, St. Louis, Mo},
        	author = {Fala, Omar and Molson, John and Aubertin, Michel and Bussière, Bruno and Chapuis, Robert P},
        	year = {2006},
        	pages = {26--30}
        }

        @article{Fala_et_al_2008,
        	title = {Stochastic numerical simulations of long term unsaturated flow in waste rock piles},
        	volume = {2008},
        	shorttitle = {Stochastic numerical simulations of long term unsaturated flow in waste rock piles},
        	journal = {Proceedings of GeoEdmonton},
        	author = {Fala, O and Aubertin, M and Bussière, B and Chapuis, R and Molson, J},
        	year = {2008},
        	pages = {61st}
        }

        @article{Fala_et_al_2013,
        	title = {A numerical modelling approach to assess long-term unsaturated flow and geochemical transport in a waste rock pile},
        	volume = {27},
        	issn = {1748-0930},
        	shorttitle = {A numerical modelling approach to assess long-term unsaturated flow and geochemical transport in a waste rock pile},
        	number = {1},
        	journal = {International Journal of Mining, Reclamation and Environment},
        	author = {Fala, O and Molson, J and Aubertin, M and Dawood, I and Bussière, B and Chapuis, RP},
        	year = {2013},
        	pages = {38--55}
        }

        \subsubsection{Falzone}
        
        @article{Falzone_et_al_2019,
          title={Characterization and monitoring of porous media with electrical imaging: a review},
          author={Falzone, Samuel and Robinson, Judy and Slater, Lee},
          journal={Transport in Porous Media},
          volume={130},
          number={1},
          pages={251--276},
          year={2019},
          publisher={Springer}
        }
        
        \subsubsection{Fan}
        
        @article{fan2020exploring,
          title={Exploring the interplay between infiltration dynamics and Critical Zone structures with multiscale geophysical imaging: A review},
          author={Fan, Bihang and Liu, Xinbo and Zhu, Qing and Qin, Guanghua and Li, Jing and Lin, Henry and Guo, Li},
          journal={Geoderma},
          volume={374},
          pages={114431},
          year={2020},
          publisher={Elsevier}
        }

    \subsection{FE}
    
        \subsubsection{Ferdosi}
        
        @article{ferdosi2015effect,
          title={Effect of waste rock inclusions on the seismic stability of an upstream raised tailings impoundment: a numerical investigation},
          author={Ferdosi, Behnam and James, Michael and Aubertin, Michel},
          journal={Canadian Geotechnical Journal},
          volume={52},
          number={12},
          pages={1930--1944},
          year={2015},
          publisher={NRC Research Press}
        }

        \subsubsection{Fernandez}
        
        @article{Fernandez_de_Vera_et_al_2016,
          title={Combining cross-hole geophysical and vadose zone monitoring systems for vadose zone characterization at industrial contaminated sites},
          author={Fernandez de Vera, Natalia and Beaujean, Jean and Jamin, Pierre and Caterina, David and Vanclooster, Marnik and Dassargues, Alain and Dahan, Ofer and Nguyen, Fr{\'e}d{\'e}ric and Brouy{\`e}re, Serge},
          journal={Hydrology and Earth System Sciences Discussions},
          year={2016},
          publisher={European Geosciences Union}
        }
        
    \subsection{FR}
        
        \subsubsection{Franks}
        
        @article{franks2011sustainable,
          title={Sustainable development principles for the disposal of mining and mineral processing wastes},
          author={Franks, Daniel M and Boger, David V and C{\^o}te, Claire M and Mulligan, David R},
          journal={Resources policy},
          volume={36},
          number={2},
          pages={114--122},
          year={2011},
          publisher={Elsevier}
        }

        \subsubsection{Frau}
        
        @article{frau2000formation,
          title={The formation-dissolution-precipitation cycle of melanterite at the abandoned pyrite mine of Genna Luas in Sardinia, Italy: environmental implications},
          author={Frau, Franco},
          journal={Mineralogical Magazine},
          volume={64},
          number={6},
          pages={995--1006},
          year={2000},
          publisher={Cambridge University Press}
        }

        \subsubsection{Fredlund}
        
        @article{Fredlund_et_al_1994,
          title={Predicting the permeability function for unsaturated soils using the soil-water characteristic curve},
          author={Fredlund, DG and Xing, Anqing and Huang, Shangyan},
          journal={Canadian Geotechnical Journal},
          volume={31},
          number={4},
          pages={533--546},
          year={1994},
          publisher={NRC Research Press}
        }

        @article{Fredlund_2006,
          title={Unsaturated soil mechanics in engineering practice},
          author={Fredlund, Delwyn G},
          journal={Journal of geotechnical and geoenvironmental engineering},
          volume={132},
          number={3},
          pages={286--321},
          year={2006},
          publisher={American Society of Civil Engineers}
        }

        \subsubsection{Friedel}
        
        @article{Friedel_2003,
          title={Resolution, stability and efficiency of resistivity tomography estimated from a generalized inverse approach},
          author={Friedel, Sven},
          journal={Geophysical Journal International},
          volume={153},
          number={2},
          pages={305--316},
          year={2003},
          publisher={Blackwell Publishing Ltd Oxford, UK}
        }

        \subsubsection{Friedman}
        
        @article{Friedman_2005,
          title={Soil properties influencing apparent electrical conductivity: a review},
          author={Friedman, Shmulik P},
          journal={Computers and electronics in agriculture},
          volume={46},
          number={1-3},
          pages={45--70},
          year={2005},
          publisher={Elsevier}
        }

        \subsubsection{Frohlich}
        
        @article{Frohlich_et_al_1989,
          title={The electrical resistivity of the vadose zone—field survey},
          author={Frohlich, Reinhard K and Parke, Craig D},
          journal={Groundwater},
          volume={27},
          number={4},
          pages={524--530},
          year={1989},
          publisher={Wiley Online Library}
        }

    \subsection{FU}
    
        \subsubsection{Fu}
        
        @article{fu2021general,
          title={A general form of Archie’s model for estimating bulk soil electrical conductivity},
          author={Fu, Yongwei and Horton, Robert and Ren, Tusheng and Heitman, JL},
          journal={Journal of Hydrology},
          volume={597},
          pages={126160},
          year={2021},
          publisher={Elsevier}
        }

        \subsubsection{Furman}
   
        @article{Furman_et_al_2004,
          title={Optimization of ERT surveys for monitoring transient hydrological events using perturbation sensitivity and genetic algorithms},
          author={Furman, Alex and Ferr{\'e}, Ty and Warrick, Art W},
          journal={Vadose Zone Journal},
          volume={3},
          number={4},
          pages={1230--1239},
          year={2004},
          publisher={Soil Science Society}
        }

        @article{Furman_et_al_2007,
          title={Spatial focusing of electrical resistivity surveys considering geologic and hydrologic layering},
          author={Furman, Alex and Ferr{\'e}, Ty P and Heath, Gail L},
          journal={Geophysics},
          volume={72},
          number={2},
          pages={F65--F73},
          year={2007},
          publisher={Society of Exploration Geophysicists}
        }

\section{G}

    \subsection{GA}
    
        \subsubsection{Gard Guide}
    
            @book{Gard_Guide_INAP,
              title={INAP: The International Network for Acid Prevention},
              author={Guide, Global Acid Rock Drainage},
              year={2013},
              url={www.gardguide.com}
            }
            
        \subsubsection{Gardner}
        
        @article{Gardner_1958,
          title={Some steady-state solutions of the unsaturated moisture flow equation with application to evaporation from a water table},
          author={Gardner, WR},
          journal={Soil science},
          volume={85},
          number={4},
          pages={228--232},
          year={1958},
          publisher={LWW}
        }
    
        \subsubsection{Gascoin}
        
        @article{gascoin2019theia,
          title={Theia Snow collection: High-resolution operational snow cover maps from Sentinel-2 and Landsat-8 data},
          author={Gascoin, Simon and Grizonnet, Manuel and Bouchet, Marine and Salgues, Germain and Hagolle, Olivier},
          journal={Earth System Science Data},
          volume={11},
          number={2},
          pages={493--514},
          year={2019},
          publisher={Copernicus GmbH}
        }

        \subsubsection{Gasperikova}
        
        @article{Gasperikova_et_al_2012,
          title={Long-term electrical resistivity monitoring of recharge-induced contaminant plume behavior},
          author={Gasperikova, Erika and Hubbard, Susan S and Watson, David B and Baker, Gregory S and Peterson, John E and Kowalsky, Michael B and Smith, Meagan and Brooks, Scott},
          journal={Journal of contaminant hydrology},
          volume={142},
          pages={33--49},
          year={2012},
          publisher={Elsevier}
        }

    \subsection{GE}
    
        \subsubsection{GeoSlope}
        
        @misc{GeoSlope_2012,
          title={Stability modeling with SLOPE/W 2007 version, an engineering methodology},
          author={GEO-SLOPE International},
          year={2012}
        }
        
        \subsubsection{Gernez}
        
        @article{Gernez_et_al_2019,
          title={Comparison Between Hydraulic Conductivity Anisotropy and Electrical Resistivity Anisotropy From Tomography Inverse Modeling},
          author={Gernez, Simon and Bouchedda, Abderrezak and Gloaguen, Erwan and Paradis, Daniel},
          journal={Frontiers in Environmental Science},
          year={2019},
          publisher={Frontiers Research Foundation}
        }
        
    \subsection{GH}
    
        \subsubsection{Ghorbani}
        
        @article{ghorbani2013changes,
          title={Changes in the electrical resistivity of arid soils during oedometer testing},
          author={Ghorbani, Ahmad and Cosenza, Philippe and Badrzadeh, Yasaman and Ansari, Abdulhamid},
          journal={European journal of environmental and civil engineering},
          volume={17},
          number={2},
          pages={84--98},
          year={2013},
          publisher={Taylor \& Francis}
        }
    \subsection{GI}
    
        \subsubsection{Giertzuch}
        
        @article{giertzuch2021four,
          title={Four-dimensional tracer flow reconstruction in fractured rock through borehole ground-penetrating radar (GPR) monitoring},
          author={Giertzuch, Peter-Lasse and Doetsch, Joseph and Shakas, Alexis and Jalali, Mohammadreza and Brixel, Bernard and Maurer, Hansruedi},
          journal={Solid Earth},
          volume={12},
          number={7},
          pages={1497--1513},
          year={2021},
          publisher={Copernicus GmbH}
        }

    \subsection{GL}
    
        \subsubsection{Glover}
        
        @article{glover2009cementation,
          title={What is the cementation exponent? A new interpretation},
          author={Glover, Paul},
          journal={The Leading Edge},
          volume={28},
          number={1},
          pages={82--85},
          year={2009},
          publisher={Society of Exploration Geophysicists}
        }
        
        @article{glover2010generalized,
          title={A generalized Archie’s law for n phases},
          author={Glover, Paul WJ},
          journal={Geophysics},
          volume={75},
          number={6},
          pages={E247--E265},
          year={2010},
          publisher={Society of Exploration Geophysicists}
        }
        
        @article{glover2015_Electrical_properties,
          title={11.04--Geophysical Properties of the Near Surface Earth: Electrical Properties},
          author={Glover, PWJ},
          journal={Treatise on geophysics},
          pages={89--137},
          year={2015},
          publisher={Elsevier}
        }
        
        @article{glover2016archie,
          title={Archie's law--a reappraisal},
          author={Glover, Paul WJ},
          journal={Solid Earth},
          volume={7},
          number={4},
          pages={1157--1169},
          year={2016},
          publisher={Copernicus GmbH}
        }
        
        @article{glover2017new_theoretical_saturation_exponent,
          title={A new theoretical interpretation of Archie's saturation exponent},
          author={Glover, Paul WJ},
          journal={Solid Earth},
          volume={8},
          number={4},
          pages={805--816},
          year={2017},
          publisher={Copernicus GmbH}
        }

    \subsection{GO}
        
        \subsubsection{Gomes}
        
        @article{gomes2016iron,
          title={Iron ore tailings dry stacking in Pau Branco mine, Brazil},
          author={Gomes, Reinaldo Brandao and De Tomi, Giorgio and Assis, Paulo Santos},
          journal={Journal of Materials Research and Technology},
          volume={5},
          number={4},
          pages={339--344},
          year={2016},
          publisher={Elsevier}
        }

        \subsubsection{Gosselin}
        @inproceedings{Gosselin_et_al_2007,
          title={{\'E}valuation de l’effet du degr{\'e} de saturation sur la diffusion et la consommation d’oxyg{\`e}ne dans des r{\'e}sidus miniers sulfureux},
          author={Gosselin, Mathieu and Aubertin, Michel and Mbonimpa, Mamert},
          booktitle={Proceedings of the 8th Joint IAH-CNC and CGS Groundwater Specialty Conference and 90th Canadian Geotechnical Conference, Ottawa, Ont},
          pages={21--24},
          year={2007}
        }

    \subsection{GR}
    
        \subsubsection{Grangeia}
        
        @article{grangeia2011mine,
          title={Mine tailings integrated investigations: the case of Rio tailings (Panasqueira Mine, Central Portugal)},
          author={Grangeia, Carlos and {\'A}vila, P and Matias, Manuel and Da Silva, E Ferreira},
          journal={Engineering Geology},
          volume={123},
          number={4},
          pages={359--372},
          year={2011},
          publisher={Elsevier}
        }

        \subsubsection{Greer}
        
        @article{Greer_et_al_2017,
          title={Electrical resistivity imaging of hydrologic flow through surface coal mine valley fills with comparison to other landforms},
          author={Greer, Breeyn M and Burbey, Thomas J and Zipper, Carl E and Hester, Erich T},
          journal={Hydrological processes},
          volume={31},
          number={12},
          pages={2244--2260},
          year={2017},
          publisher={Wiley Online Library}
        }
        
        \subsubsection{Grellier}
        
        @article{Grellier_et_al_2008,
          title={Monitoring of leachate recirculation in a bioreactor landfill by 2-D electrical resistivity imaging},
          author={Grellier, Solenne and Gu{\'e}rin, Roger and Robain, Henri and Bobachev, Alexey and Vermeersch, Fabrice and Tabbagh, Alain},
          journal={Journal of Environmental \& Engineering Geophysics},
          volume={13},
          number={4},
          pages={351--359},
          year={2008},
          publisher={Society of Exploration Geophysicists}
        }

        \subsubsection{Griffiths}

        @article{Griffiths_et_al_1990,
          title={Two-dimensional resistivity mapping with a computer-controlled array},
          author={Griffiths, DH and Turnbull, J and Olayinka, AI},
          journal={First break},
          volume={8},
          number={4},
          pages={121--129},
          year={1990}
        }

        @article{Griffiths_et_al_1993,
          title={Two-dimensional resistivity imaging and modelling in areas of complex geology},
          author={Griffiths, DH and Barker, RD},
          journal={Journal of applied Geophysics},
          volume={29},
          number={3-4},
          pages={211--226},
          year={1993},
          publisher={Elsevier}
        }
        
    \subsection{GU}
    
        \subsubsection{Guerin}
        
        @article{Guerin_et_al_2004,
          title={Leachate recirculation: moisture content assessment by means of a geophysical technique},
          author={Gu{\'e}rin, Roger and Munoz, Marie Laure and Aran, Christophe and Laperrelle, Claire and Hidra, Mustapha and Drouart, Eric and Grellier, Solenne},
          journal={Waste Management},
          volume={24},
          number={8},
          pages={785--794},
          year={2004},
          publisher={Elsevier}
        }

        \subsubsection{Guevara-Torres}
        
        @article{Guevara_Torres_et_al_2017,
          title={Geoelectrical and Geochemical Characterization of Groundwater in a Shallow Coastal Aquifer.},
          author={de Guevara-Torres, Mar{\'\i}a Ladr{\'o}n and Peinado-Guevara, H{\'e}ctor J and Delgado-Rodr{\'\i}guez, Omar and Shevnin, Vladimir and Herrera-Barrientos, Jaime and Belmonte-Jim{\'e}nez, Salvador Isidro and Peinado-Guevara, V{\'\i}ctor M},
          journal={Polish Journal of Environmental Studies},
          volume={26},
          number={4},
          year={2017}
}

        \subsubsection{Gunther}
        
        @article{Gunther_et_al_2006,
          title={Three-dimensional modelling and inversion of DC resistivity data incorporating topography—II. Inversion},
          author={G{\"u}nther, Thomas and R{\"u}cker, Carsten and Spitzer, Klaus},
          journal={Geophysical Journal International},
          volume={166},
          number={2},
          pages={506--517},
          year={2006},
          publisher={Blackwell Publishing Ltd Oxford, UK}
        }
        
        \subsubsection{gusinger}
        
        @article{Gunsinger_et_al_2006,
            title = "Mechanisms controlling acid neutralization and metal mobility within a Ni-rich tailings impoundment",
            journal = "Applied Geochemistry",
            volume = "21",
            number = "8",
            pages = "1301 - 1321",
            year = "2006",
            issn = "0883-2927",
            doi = "https://doi.org/10.1016/j.apgeochem.2006.06.006",
            url = "http://www.sciencedirect.com/science/article/pii/S088329270600148X",
            author = "M.R. Gunsinger and C.J. Ptacek and D.W. Blowes and J.L. Jambor and M.C. Moncur",
            abstract = "Low-quality pore waters containing high concentrations of dissolved H+, SO4, and metals have been generated in the East Tailings Management Area at Lynn Lake, Manitoba, as a result of sulfide-mineral oxidation. To assess the abundance, distribution, and solid-phase associations of S, Fe, and trace metals, the tailings pore water was analyzed, and investigations of the geochemical and mineralogical characteristics of the tailings solids were completed. The results were used to delineate the mechanisms that control acid neutralization, metal release, and metal attenuation. Migration of the low-pH conditions through the vadose zone is limited by acid-neutralization reactions, resulting in the development of distinct pore-water pH zones at depth; the neutralization reactions involve carbonate (pH⩾5.7), Al-hydroxide (pH⩾4.0), and aluminosilicate solids. As the zone of low-pH pore water expands, the pH will then be primarily controlled by less soluble solids, such as Fe(III) oxyhydroxides (pH<3.5) and the relatively more recalcitrant aluminosilicates (pH⩾1.3). Precipitation/dissolution reactions involving secondary Fe(III) oxyhydroxides and hydroxysulfates control the concentrations of dissolved Fe(III). Concentrations of dissolved SO4 are principally controlled by the formation of gypsum and jarosite. Geochemical extractions indicate that the solid-phase concentrations of Ni, Co, and Zn are associated predominantly with reducible and acid-soluble fractions. The concentrations of dissolved trace metals are therefore primarily controlled by adsorption/complexation and (or) co-precipitation/dissolution reactions involving secondary Fe(III) oxyhydroxide and hydroxysulfate minerals. Concentrations of dissolved metals with relatively low mobility, such as Cu, are also controlled by the precipitation of discrete minerals. Because the major proportion of metals is sequestered through adsorption and (or) co-precipitation, the metals are susceptible to remobilization if low-pH or reducing conditions develop within the tailings."
            }
        
        \subsubsection{gray}
        
        @article{Gray_1996,
        title={The use of an objective index for the assessment of the contamination of surface water and groundwater by acid mine drainage},
        author={Gray, NF},
        journal={Water and Environment Journal},
        volume={10},
        number={5},
        pages={332--340},
        year={1996},
        publisher={Wiley Online Library}
        }
        
\section{H}

    \subsection{HA} % ok
    
        \subsubsection{Hagrey}
        
        @article{Hagrey_et_al_2007,
          title={Geophysical imaging of root-zone, trunk, and moisture heterogeneity},
          author={Attia al Hagrey, Said},
          journal={Journal of Experimental Botany},
          volume={58},
          number={4},
          pages={839--854},
          year={2007},
          publisher={Oxford University Press}
        }
        
        @article{Hagrey_et_al_2011,
          title={Numerical and experimental mapping of small root zones using optimized surface and borehole resistivity tomography},
          author={al Hagrey, Said Attia and Petersen, Torsten},
          journal={Geophysics},
          volume={76},
          number={2},
          pages={G25--G35},
          year={2011},
          publisher={Society of Exploration Geophysicists}
        }
        
        \subsubsection{Hakkou}
        
        @article{Hakkou_et_al_2008a,
          title={Acid mine drainage at the abandoned Kettara mine (Morocco): 1. Environmental characterization},
          author={Hakkou, Rachid and Benzaazoua, Mostafa and Bussi{\`e}re, Bruno},
          journal={Mine Water and the Environment},
          volume={27},
          number={3},
          pages={145--159},
          year={2008},
          publisher={Springer}
        }
        
        @article{Hakkou_et_al_2008b,
          title={Acid mine drainage at the abandoned Kettara mine (Morocco): 2. Mine waste geochemical behavior},
          author={Hakkou, Rachid and Benzaazoua, Mostafa and Bussiere, Bruno},
          journal={Mine Water and the Environment},
          volume={27},
          number={3},
          pages={160--170},
          year={2008},
          publisher={Springer}
        }
        
        \subsubsection{Halihan}
        
        @article{halihan2017mechanism,
          title={Mechanism for detecting NAPL using electrical resistivity imaging},
          author={Halihan, Todd and Sefa, Valina and Sale, Tom and Lyverse, Mark},
          journal={Journal of contaminant hydrology},
          volume={205},
          pages={57--69},
          year={2017},
          publisher={Elsevier}
        }
        
        \subsubsection{Hallaji}
        
        @article{hallaji2015electrical,
          title={Electrical resistance tomography to monitor unsaturated moisture flow in cementitious materials},
          author={Hallaji, Milad and Sepp{\"a}nen, Aku and Pour-Ghaz, Mohammad},
          journal={Cement and Concrete Research},
          volume={69},
          pages={10--18},
          year={2015},
          publisher={Elsevier}
        }
        
        \subsubsection{Hallof}
        
        @phdthesis{Hallof_1957,
          title={On the interpretation of resistivity and induced polarization field measurements},
          author={Hallof, Philip George},
          year={1957},
          school={Massachusetts Institute of Technology}
        }
        
        \subsubsection{Hamdi}
        
        @phdthesis{hamdi2011mesures,
          title={Mesures exp{\'e}rimentales des concentrations en oxyg{\`e}ne sur le terrain et mod{\'e}lisation num{\'e}rique pour {\'e}valuer le flux de diffusion dans la couverture du site minier LTA},
          author={Hamdi, Jalila},
          year={2011},
          school={{\'E}cole Polytechnique de Montr{\'e}al}
        }
        
        \subsubsection{Hammond}
        
        @article{hammond2014evaluating,
          title={Evaluating the performance of parallel subsurface simulators: An illustrative example with PFLOTRAN},
          author={Hammond, Glenn E and Lichtner, Peter C and Mills, RT},
          journal={Water resources research},
          volume={50},
          number={1},
          pages={208--228},
          year={2014},
          publisher={Wiley Online Library}
        }
        
        \subsubsection{Hao}
        
        @article{hao2021evaluating,
          title={Evaluating iron remediation with limestone using spectral induced polarization and microscopic techniques},
          author={Hao, Na and Ye, Jianshe and Zhao, Li and Sun, Meng and You, Yuqing and Zhang, Chi and Cao, Junnan and Peng, Yu and Zhang, Shuai and Zhan, Liang-Tong and others},
          journal={Science of The Total Environment},
          volume={800},
          pages={149641},
          year={2021},
          publisher={Elsevier}
        }

        \subsubsection{Harba}
        
        @article{harba2017assessment,
          title={Assessment of time--spatial changes of shear wave velocities of flysch formation prone to mass movements by seismic interferometry with the use of ambient noise},
          author={Harba, Paulina and Pilecki, Zenon},
          journal={Landslides},
          volume={14},
          number={3},
          pages={1225--1233},
          year={2017},
          publisher={Springer}
        }

        \subsubsection{Hardie}
        
        @article{hardie2018drip,
          title={Drip irrigation wetting patterns and nitrate distribution: comparison between electrical resistivity (ERI), dye tracer, and 2D soil--water modelling approaches},
          author={Hardie, Marcus and Ridges, James and Swarts, Nigel and Close, Dugald},
          journal={Irrigation science},
          volume={36},
          number={2},
          pages={97--110},
          year={2018},
          publisher={Springer}
        }

        \subsubsection{Harro}
        
        @article{harro_imaging_2018,
        	title = {Imaging of {Deep} {Sinkholes} {Using} the {Multi}-electrode {Resistivity} {Implant} {Technique} ({MERIT}) {Case} {Studies} in {Florida}},
        	shorttitle = {Imaging of {Deep} {Sinkholes} {Using} the {Multi}-electrode {Resistivity} {Implant} {Technique} ({MERIT}) {Case} {Studies} in {Florida}},
        	author = {Harro, David and Kiflu, Henok},
        	year = {2018}
        }
        
        \subsubsection{Hartman}
        
        @book{hartman2002introductory,
          title={Introductory mining engineering},
          author={Hartman, Howard L and Mutmansky, Jan M},
          year={2002},
          publisher={John Wiley \& Sons}
        }
        
        \subsubsection{Hauck}
        
        @phdthesis{hauck_geophysical_2001,
        	title = {Geophysical methods for detecting permafrost in high mountains},
        	shorttitle = {Geophysical methods for detecting permafrost in high mountains},
        	school = {ETH Zurich},
        	author = {Hauck, Christian},
        	year = {2001}
        }
        
        @article{hauck_frozen_2002,
        	title = {Frozen ground monitoring using {DC} resistivity tomography},
        	volume = {29},
        	issn = {0094-8276},
        	shorttitle = {Frozen ground monitoring using {DC} resistivity tomography},
        	number = {21},
        	journal = {Geophysical research letters},
        	author = {Hauck, C},
        	year = {2002},
        	pages = {12--1--12--4}
        }
        
        @article{hauck_using_2003,
        	title = {Using {DC} resistivity tomography to detect and characterize mountain permafrost},
        	volume = {51},
        	issn = {1365-2478},
        	shorttitle = {Using {DC} resistivity tomography to detect and characterize mountain permafrost},
        	number = {4},
        	journal = {Geophysical prospecting},
        	author = {Hauck, Christian and Mühll, Daniel Vonder and Maurer, Hansruedi},
        	year = {2003},
        	pages = {273--284}
        }
        
        @article{hauck_evaluation_2003,
        	title = {Evaluation of geophysical techniques for application in mountain permafrost studies},
        	volume = {132},
        	shorttitle = {Evaluation of geophysical techniques for application in mountain permafrost studies},
        	journal = {Z. Geomorph},
        	author = {Hauck, Christian and Vonder Mühll, D},
        	year = {2003},
        	pages = {159--188}
        }

        @article{hauck_inversion_2003,
        	title = {Inversion and interpretation of two‐dimensional geoelectrical measurements for detecting permafrost in mountainous regions},
        	volume = {14},
        	issn = {1045-6740},
        	shorttitle = {Inversion and interpretation of two‐dimensional geoelectrical measurements for detecting permafrost in mountainous regions},
        	number = {4},
        	journal = {Permafrost and Periglacial Processes},
        	author = {Hauck, Christian and Mühll, Daniel Vonder},
        	year = {2003},
        	pages = {305--318}
        }
        
        @article{hauck_4-phase_2008,
        	title = {A 4-phase model to quantify subsurface ice and water content in permafrost regions based on geophysical datasets},
        	shorttitle = {A 4-phase model to quantify subsurface ice and water content in permafrost regions based on geophysical datasets},
        	journal = {Proceedings Ninth International Conference on Permafrost, June},
        	author = {Hauck, Christian and Bach, Mathias and Hilbich, Christin},
        	year = {2008},
        	pages = {675--680}
        }

        @article{hauck_new_2011,
        	title = {A new model for estimating subsurface ice content based on combined electrical and seismic data sets},
        	volume = {5},
        	issn = {1994-0416},
        	shorttitle = {A new model for estimating subsurface ice content based on combined electrical and seismic data sets},
        	number = {2},
        	journal = {The Cryosphere},
        	author = {Hauck, Christian and Böttcher, M and Maurer, H},
        	year = {2011},
        	pages = {453--468}
        }
        
        \subsubsection{Hausmann}
        
        @article{hausmann_internal_2007,
        	title = {Internal structure and ice content of {Reichenkar} rock glacier ({Stubai} {Alps}, {Austria}) assessed by geophysical investigations},
        	volume = {18},
        	issn = {1045-6740},
        	shorttitle = {Internal structure and ice content of {Reichenkar} rock glacier ({Stubai} {Alps}, {Austria}) assessed by geophysical investigations},
        	number = {4},
        	journal = {Permafrost and Periglacial Processes},
        	author = {Hausmann, H and Krainer, K and Brückl, E and Mostler, W},
        	year = {2007},
        	pages = {351--367}
        }
        
        \subsubsection{Hayashi}
        
        @article{hayashi2004temperature,
          title={Temperature-electrical conductivity relation of water for environmental monitoring and geophysical data inversion},
          author={Hayashi, Masaki},
          journal={Environmental monitoring and assessment},
          volume={96},
          number={1},
          pages={119--128},
          year={2004},
          publisher={Springer}
        }

        \subsubsection{Hayley}
        
        @article{hayley2007lowtemperature,
          title={Low temperature dependence of electrical resistivity: Implications for near surface geophysical monitoring},
          author={Hayley, Kevin and Bentley, Laurence R and Gharibi, Mehran and Nightingale, M},
          journal={Geophysical research letters},
          volume={34},
          number={18},
          year={2007},
          publisher={Wiley Online Library}
        }

        @article{hayley2011simultaneous,
          title={Simultaneous time-lapse electrical resistivity inversion},
          author={Hayley, Kevin and Pidlisecky, A and Bentley, LR},
          journal={Journal of Applied Geophysics},
          volume={75},
          number={2},
          pages={401--411},
          year={2011},
          publisher={Elsevier}
        }
        
        @article{hayley2010compensating,
          title={Compensating for temperature variations in time-lapse electrical resistivity difference imaging},
          author={Hayley, Kevin and Bentley, LR and Pidlisecky, A},
          journal={Geophysics},
          volume={75},
          number={4},
          pages={WA51--WA59},
          year={2010},
          publisher={Society of Exploration Geophysicists}
        }
          
        \subsubsection{Hazen}
        
        @article{Hazen_1911,
        	title = {Discussion: Dams on sand foundations},
        	volume = {73},
        	shorttitle = {Discussion},
        	number = {11},
        	journal = {Transactions, American Society of Civil Engineers},
        	author = {Hazen, Allen},
        	year = {1911}
        }

    \subsection{HE}
    
        \subsubsection{Hen-Jones}
        
        @incollection{Hen_Jones_et_al_2014,
          title={Determination of moisture content and soil suction in engineered fills using electrical resistivity.},
          author={Hen-Jones, RM and Hughes, PN and Glendinning, S and Gunn, DA and Chambers, JC and Wilkinson, PB and Uhlemann, S},
          year={2014},
          publisher={CRC Press/Balkema}
        }
                
        @article{Hen_Jones_et_al_2017,
          title={Seasonal effects on geophysical--geotechnical relationships and their implications for electrical resistivity tomography monitoring of slopes},
          author={Hen-Jones, RM and Hughes, PN and Stirling, RA and Glendinning, S and Chambers, JE and Gunn, DA and Cui, YJ},
          journal={Acta Geotechnica},
          volume={12},
          number={5},
          pages={1159--1173},
          year={2017},
          publisher={Springer}
        }

        \subsubsection{Henderson}
        
        @article{Henderson_et_al_2010,
          title={Marine electrical resistivity imaging of submarine groundwater discharge: sensitivity analysis and application in Waquoit Bay, Massachusetts, USA},
          author={Henderson, Rory D and Day-Lewis, Frederick D and Abarca, Elena and Harvey, Charles F and Karam, Hanan N and Liu, Lanbo and Lane, John W},
          journal={Hydrogeology Journal},
          volume={18},
          number={1},
          pages={173--185},
          year={2010},
          publisher={Springer}
        }

        \subsubsection{Hermans}
        
        @article{Hermans_et_al_2012a,
          title={Imaging artificial salt water infiltration using electrical resistivity tomography constrained by geostatistical data},
          author={Hermans, Thomas and Vandenbohede, Alexander and Lebbe, Luc and Martin, Roland and Kemna, Andreas and Beaujean, Jean and Nguyen, Frederic},
          journal={Journal of Hydrology},
          volume={438},
          pages={168--180},
          year={2012},
          publisher={Elsevier}
        }
        
        @article{Hermans_et_al_2012b,
        	title = {A shallow geothermal experiment in a sandy aquifer monitored using electric resistivity tomography},
        	volume = {77},
        	issn = {0016-8033},
        	number = {1},
        	journal = {Geophysics},
        	author = {Hermans, Thomas and Vandenbohede, Alexander and Lebbe, Luc and Nguyen, Frédéric},
        	year = {2012},
        	pages = {B11--B21}
        }

        \subsubsection{Herring}
        
        @article{herring2021removing,
          title={Removing the effects of temperature on electrical resistivity tomography data collected in partially frozen ground: Limitations and considerations for field applications},
          author={Herring, Teddi and Pidlisecky, Adam and Cey, Edwin},
          journal={Vadose Zone Journal},
          volume={20},
          number={5},
          pages={e20146},
          year={2021},
          publisher={Wiley Online Library}
        }

    \subsection{HI}
    
        \subsubsection{Hilbich}
        
        @article{hilbich_monitoring_2008,
        	title = {Monitoring mountain permafrost evolution using electrical resistivity tomography: {A} 7‐year study of seasonal, annual, and long‐term variations at {Schilthorn}, {Swiss} {Alps}},
        	volume = {113},
        	issn = {2156-2202},
        	shorttitle = {Monitoring mountain permafrost evolution using electrical resistivity tomography: {A} 7‐year study of seasonal, annual, and long‐term variations at {Schilthorn}, {Swiss} {Alps}},
        	number = {F1},
        	journal = {Journal of Geophysical Research: Earth Surface},
        	author = {Hilbich, Christin and Hauck, Christian and Hoelzle, Martin and Scherler, Martin and Schudel, L and Völksch, Ingo and Vonder Mühll, Daniel and Mäusbacher, Roland},
        	year = {2008}
        }
        
        @article{hilbich_applicability_2009,
        	title = {Applicability of electrical resistivity tomography monitoring to coarse blocky and ice‐rich permafrost landforms},
        	volume = {20},
        	issn = {1045-6740},
        	shorttitle = {Applicability of electrical resistivity tomography monitoring to coarse blocky and ice‐rich permafrost landforms},
        	number = {3},
        	journal = {Permafrost and Periglacial Processes},
        	author = {Hilbich, Christin and Marescot, L and Hauck, Christian and Loke, MH and Mäusbacher, R},
        	year = {2009},
        	pages = {269--284}
        }
        
        @article{hilbich_automated_2011,
        	title = {Automated time‐lapse {ERT} for improved process analysis and monitoring of frozen ground},
        	volume = {22},
        	issn = {1099-1530},
        	shorttitle = {Automated time‐lapse {ERT} for improved process analysis and monitoring of frozen ground},
        	number = {4},
        	journal = {Permafrost and Periglacial Processes},
        	author = {Hilbich, Christin and Fuss, C and Hauck, Christian},
        	year = {2011},
        	pages = {306--319}
        }
        
        @article{hilbich_time-lapse_2010,
        	title = {Time-lapse refraction seismic tomography for the detection of ground ice degradation},
        	volume = {4},
        	issn = {1994-0424},
        	shorttitle = {Time-lapse refraction seismic tomography for the detection of ground ice degradation},
        	number = {3},
        	journal = {The Cryosphere},
        	author = {Hilbich, C},
        	year = {2010},
        	pages = {243}
        }
        
        \subsubsection{Hilhorst}
        
        @article{hilhorst_pore_2000,
        	title = {A pore water conductivity sensor},
        	volume = {64},
        	issn = {1435-0661},
        	shorttitle = {A pore water conductivity sensor},
        	number = {6},
        	journal = {Soil Science Society of America Journal},
        	author = {Hilhorst, MA},
        	year = {2000},
        	pages = {1922--1925}
        }

        \subsubsection{Hillel}
        
        @book{Hillel_1998,
          title={Environmental soil physics: Fundamentals, applications, and environmental considerations},
          author={Hillel, Daniel},
          year={1998},
          publisher={Elsevier}
        }

        @book{Hillel_2013,
          title={Fundamentals of soil physics},
          author={Hillel, Daniel},
          year={2013},
          publisher={Academic press}
        }
        
        \subsubsection{Hinnel}
        
        @article{hinnell_improved_2010,
        	title = {Improved extraction of hydrologic information from geophysical data through coupled hydrogeophysical inversion},
        	volume = {46},
        	issn = {1944-7973},
        	shorttitle = {Improved extraction of hydrologic information from geophysical data through coupled hydrogeophysical inversion},
        	number = {4},
        	journal = {Water resources research},
        	author = {Hinnell, AC and Ferré, TPA and Vrugt, JA and Huisman, JA and Moysey, S and Rings, J and Kowalsky, MB},
        	year = {2010}
        }
        
        \subsubsection{Hiscock}
        
        @book{Hiscock_2009,
          title={Hydrogeology: principles and practice},
          author={Hiscock, Kevin M},
          year={2009},
          publisher={John Wiley \& Sons}
        }
        
    \subsection{HO}
    
        \subsubsection{Holmes}
        
        @article{Holmes_et_al_2020,
          title={Four-dimensional electrical resistivity tomography for continuous, near-real-time monitoring of a landslide affecting transport infrastructure in British Columbia, Canada},
          author={Holmes, Jessica and Chambers, Jonathan and Meldrum, Philip and Wilkinson, Paul and Boyd, James and Williamson, Paul and Huntley, David and Sattler, Kelvin and Elwood, David and Sivakumar, Vinayagamoothy and others},
          journal={Near Surface Geophysics},
          year={2020},
          publisher={Wiley Online Library}
        }
        
        @article{holmes2022application,
          title={Application of petrophysical relationships to electrical resistivity models for assessing the stability of a landslide in British Columbia, Canada},
          author={Holmes, Jessica and Chambers, Jonathan and Wilkinson, Paul and Meldrum, Philip and Cimpoia{\c{s}}u, Mihai and Boyd, James and Huntley, David and Williamson, Paul and Gunn, David and Dashwood, Ben and others},
          journal={Engineering Geology},
          volume={301},
          pages={106613},
          year={2022},
          publisher={Elsevier}
        }
        
        \subsubsection{Hotton}
        
        @article{Hotton_et_al_2019,
          title={Influence of climate change on the ability of a cover with capillary barrier effects to control acid generation},
          author={Hotton, Gwendoline and Bussi{\`e}re, Bruno and Pabst, Thomas and Bresson, {\'E}milie and Roy, Philippe},
          journal={Hydrogeology Journal},
          pages={1--17},
          year={2019},
          publisher={Springer}
        }

    \subsection{HU}

        \subsubsection{Hubbard}
        
        @article{hubbard_hydrogeological_2001,
        	title = {Hydrogeological characterization of the {South} {Oyster} {Bacterial} {Transport} {Site} using geophysical data},
        	volume = {37},
        	issn = {1944-7973},
        	shorttitle = {Hydrogeological characterization of the {South} {Oyster} {Bacterial} {Transport} {Site} using geophysical data},
        	number = {10},
        	journal = {Water Resources Research},
        	author = {Hubbard, Susan S and Chen, Jinsong and Peterson, John and Majer, Ernest L and Williams, Kenneth H and Swift, Donald J and Mailloux, Brian and Rubin, Yoram},
        	year = {2001},
        	pages = {2431--2456}
        }
        
        @techreport{hubbard2010hydrogeophysics,
          title={Hydrogeophysics},
          author={Hubbard, SS and Linde, N},
          year={2010},
          institution={Lawrence Berkeley National Lab.(LBNL), Berkeley, CA (United States)}
        }
        
        \subsubsection{Hubert}
        
        @article{Hubert_et_al_2015_Establishing,
          title={Establishing a conversion factor between electrical conductivity and total dissolved solids in South African mine waters},
          author={Hubert, Elena and Wolkersdorfer, Christian},
          journal={Water Sa},
          volume={41},
          number={4},
          pages={490--500},
          year={2015}
        }

        \subsubsection{Hubner}
        
        @article{hubner_monitoring_2015,
        	title = {Monitoring hillslope moisture dynamics with surface {ERT} for enhancing spatial significance of hydrometric point measurements},
        	volume = {19},
        	issn = {1027-5606},
        	shorttitle = {Monitoring hillslope moisture dynamics with surface {ERT} for enhancing spatial significance of hydrometric point measurements},
        	number = {1},
        	journal = {Hydrology and Earth System Sciences},
        	author = {Hübner, R and Heller, K and Günther, T and Kleber, A},
        	year = {2015},
        	pages = {225--240}
        }
        
        @article{hubner_impacts_2017,
        	title = {Impacts of a capillary barrier on infiltration and subsurface stormflow in layered slope deposits monitored with 3-{D} {ERT} and hydrometric measurements},
        	volume = {21},
        	issn = {1607-7938},
        	shorttitle = {Impacts of a capillary barrier on infiltration and subsurface stormflow in layered slope deposits monitored with 3-{D} {ERT} and hydrometric measurements},
        	number = {10},
        	journal = {Hydrology and Earth System Sciences},
        	author = {Hübner, Rico and Günther, Thomas and Heller, Katja and Noell, Ursula and Kleber, Arno},
        	year = {2017},
        	pages = {5181}
        }

        \subsubsection{Hudson}
        
        @article{hudson2018integrated,
          title={Integrated hydrological and geophysical characterisation of surface and subsurface water contamination at abandoned metal mines},
          author={Hudson, Emily and Kulessa, Bernd and Edwards, Paul and Williams, Tom and Walsh, Rory},
          journal={Water, Air, \& Soil Pollution},
          volume={229},
          number={8},
          pages={1--14},
          year={2018},
          publisher={Springer}
        }
        
        \subsubsection{Hui}
        
        @article{hui2018real,
          title={Real-time monitoring for structural health, public safety, and risk management of mine tailings dams},
          author={Hui, Shiqiang and Charlebois, Lawrence and Sun, Colin},
          journal={Canadian Journal of Earth Sciences},
          volume={55},
          number={3},
          pages={221--229},
          year={2018},
          publisher={NRC Research Press}
        }

        \subsubsection{Huinink}
        
        @book{Huinink_2016,
          title={Fluids in Porous Media},
          author={Huinink, Henk},
          year={2016},
          publisher={Morgan \& Claypool Publishers}
        }

        \subsubsection{Huisman}
        
        @article{huisman_measuring_2003,
        	title = {Measuring soil water content with ground penetrating radar},
        	volume = {2},
        	issn = {1539-1663},
        	shorttitle = {Measuring soil water content with ground penetrating radar},
        	number = {4},
        	journal = {Vadose zone journal},
        	author = {Huisman, Johan Alexander and Hubbard, Susan Sharpess and Redman, J David and Annan, A Peter},
        	year = {2003},
        	pages = {476--491}
        }

        \subsubsection{Huizer}
        
        @article{huizer2017monitoring,
          title={Monitoring and simulation of salinity changes in response to tide and storm surges in a sandy coastal aquifer system},
          author={Huizer, S and Karaoulis, MC and Oude Essink, GHP and Bierkens, MFP},
          journal={Water Resources Research},
          volume={53},
          number={8},
          pages={6487--6509},
          year={2017},
          publisher={Wiley Online Library}
        }
        
        \subsubsection{Huminicki}
        
        @article{Huminicki_et_al_2009,
          title={Iron oxyhydroxide coating of pyrite for acid mine drainage control},
          author={Huminicki, Danielle MC and Rimstidt, J Donald},
          journal={Applied Geochemistry},
          volume={24},
          number={9},
          pages={1626--1634},
          year={2009},
          publisher={Elsevier}
        }
        
        \subsubsection{Huntley}
        
        @article{huntley2019application,
          title={Application of multi-dimensional electrical resistivity tomography datasets to investigate a very slow-moving landslide near Ashcroft, British Columbia, Canada},
          author={Huntley, D and Bobrowsky, P and Hendry, M and Macciotta, R and Elwood, D and Sattler, K and Best, M and Chambers, J and Meldrum, P},
          journal={Landslides},
          volume={16},
          number={5},
          pages={1033--1042},
          year={2019},
          publisher={Springer}
        }
        
        @article{huntley2020hydrogeological,
          title={Hydrogeological and geophysical properties of the very-slow-moving Ripley Landslide, Thompson River valley, British Columbia},
          author={Huntley, David and Holmes, Jessica and Bobrowsky, Peter and Chambers, Jonathan and Meldrum, Philip and Wilkinson, Paul and Donohue, Shane and Elwood, David and Sattler, Kelvin and Hendry, Michael and others},
          journal={Canadian Journal of Earth Sciences},
          volume={57},
          number={12},
          pages={1371--1391},
          year={2020},
          publisher={NRC Research Press 1840 Woodward Drive, Suite 1, Ottawa, ON K2C 0P7}
        }

        \subsubsection{Hussain}
        
        @article{hussain2015combining,
          title={Combining $\delta$ 13 C measurements and ERT imaging: improving our understanding of competition at the crop-soil-hedge interface},
          author={Hussain, Khalid and Wongleecharoen, Chalermchart and Hilger, Thomas and Vanderborght, Jan and Garr{\'e}, Sarah and Onsamrarn, Wattanai and Sparke, Marc-Andr{\'e} and Diels, Jan and Kongkaew, Thanuchai and Cadisch, Georg},
          journal={Plant and soil},
          volume={393},
          number={1},
          pages={1--20},
          year={2015},
          publisher={Springer}
        }
        
\section{I}

    \subsection{IC}
    
        \subsubsection{ICOLD}
        
        @article{ICOLD_2001,
          title={Tailings dams: Risk of dangerous occurrences : lessons learnt from practical experiences},
          author={International Commission on Large Dams},
          year={2001},
          journal={},
          volume={},
          number={},
          pages={144},
          publisher={}
        }

    \subsection{IG}
    
        \subsubsection{Igroufa}
        
        @article{Igroufa_et_al_2010,
          title={Mapping of salt-water intrusion by geoelectrical imaging in Carey Islands},
          author={Igroufa, Samira and Hashim, Roslan and Taib, Samsudin},
          year={2010}
        }
        
    \subsection{IN}
        
        \subsubsection{Inauen}
        
        @inproceedings{inauen2019landfill,
          title={Landfill Characterization with a Multi-Method Geophysical Approach-A Case Study from Emersons Green, UK},
          author={Inauen, CM and Chambers, JE and Watlet, A and Whiteley, JS and Gunn, DA and Dashwood, B and Wilkinson, PB and Brooks, A and Neal, O and Scott, D and Caterina, D and Isunza Manrique, I and Piquet, X and Dimech, A },
          booktitle={25th European Meeting of Environmental and Engineering Geophysics},
          volume={2019},
          number={1},
          pages={1--5},
          year={2019},
          organization={European Association of Geoscientists \& Engineers}
        }

        \subsubsection{Intissar}
        
        @book{Intissar_2009,
          title={Apport des m{\'e}thodes {\'e}lectriques {\`a} la d{\'e}termination de la structure interne d'une halde {\`a} st{\'e}riles},
          author={{\'E}cole polytechnique de Montr{\'e}al. D{\'e}partement des g{\'e}nies civil, g{\'e}ologique et des mines and Intissar, Rachid},
          year={2009}
        }

    \subsection{IS}
    
        \subsubsection{Isabelle}
        
            @mastersthesis{Isabelle_2022,
        	title = {Hydrogeophysical data assimilation using Ensemble Kalman filters to predict moisture content in mining reclamation covers \textit{[Assimilation de données hydrogéophysiques par filtre de Kalman d’ensemble pour l’estimation de la teneur en eau en restauration minière]}},
        	url = {https://publications.polymtl.ca/10294/},
        	school = {École Polytechnique de Montréal},
        	author = {Isabelle, Anne},
        	year = {2022}
        }
        
\section{J}

    \subsection{JA}
    
        \subsubsection{Jackson}
       
        @article{Jackson_et_al_2002,
          title={Non-invasive moisture monitoring within an earth embankment—a precursor to failure},
          author={Jackson, PD and Northmore, KJ and Meldrum, PI and Gunn, DA and Hallam, JR and Wambura, J and Wangusi, B and Ogutu, G},
          journal={Ndt \& E International},
          volume={35},
          number={2},
          pages={107--115},
          year={2002},
          publisher={Elsevier}
        }
        
        \subsubsection{Jambor}
        
        @article{Jambor_1994,
              title={Mineralogy of sulfide-rich tailings and their oxidation products},
              author={Jambor, JL},
              journal={Environmental geochemistry of sulfide mine-wastes},
              volume={22},
              pages={59--102},
              year={1994},
              publisher={Short Course Handbook}
            }
                    
        @article{Jambor_et_al_1998,
          title={Theory and applications of mineralogy in environmental studies of sulfide-bearing mine tailings},
          author={Jambor, JL and Blowes, DW},
          journal={Modern Approaches to Ore and Environmental Mineralogy. Mineralogical Association of Canada, Ottawa},
          pages={376--401},
          year={1998}
        }            
                
                
                \subsubsection{James}
        
        @inproceedings{James_et_al_2013,
            title={On the use of waste rock inclusions to improve the performance of tailings impoundments},
            author={James, M and Aubertin, M and Bussi{\`e}re, B},
            booktitle={Proceedings of the 18th International Conference Soil Mechanics and Geotechnical Engineering, Paris, France},
            pages={2--6},
            year={2013}
            }
            
    \subsubsection{Janzen}
        
        @article{Janzen_et_al_2000,
          title={Pyrrhotite reaction kinetics: reaction rates for oxidation by oxygen, ferric iron, and for nonoxidative dissolution},
          author={Janzen, Michael P and Nicholson, Ronald V and Scharer, Jeno M},
          journal={Geochimica et Cosmochimica Acta},
          volume={64},
          number={9},
          pages={1511--1522},
          year={2000},
          publisher={Elsevier}
        }
    
    \subsection{JE}
    
        \subsubsection{Jensen}
        
        @article{jensen2018hobe,
          title={HOBE: The Danish hydrological observatory},
          author={Jensen, Karsten H and Refsgaard, Jens Christian},
          journal={Vadose Zone Journal},
          volume={17},
          number={1},
          pages={1--24},
          year={2018},
          publisher={Wiley Online Library}
        }

    \subsection{JO}
    
        \subsubsection{Jodry}
        
        @article{Jodry_et_al_2019,
          title={2D-ERT monitoring of soil moisture seasonal behaviour in a river levee: A case study},
          author={Jodry, Clara and Lopes, S{\'e}rgio Palma and Fargier, Yannick and Sanchez, Martin and C{\^o}te, Philippe},
          journal={Journal of Applied Geophysics},
          volume={167},
          pages={140--151},
          year={2019},
          publisher={Elsevier}
        }

        \subsubsection{Johnson}
        
        @article{johnson2005AMDremediation,
          title={Acid mine drainage remediation options: a review},
          author={Johnson, D Barrie and Hallberg, Kevin B},
          journal={Science of the total environment},
          volume={338},
          number={1-2},
          pages={3--14},
          year={2005},
          publisher={Elsevier}
        }

        @article{Johnson_et_al_2010,
          title={Improved hydrogeophysical characterization and monitoring through parallel modeling and inversion of time-domain resistivity andinduced-polarization data},
          author={Johnson, Timothy C and Versteeg, Roelof J and Ward, Andy and Day-Lewis, Frederick D and Revil, Andr{\'e}},
          journal={Geophysics},
          volume={75},
          number={4},
          pages={WA27--WA41},
          year={2010},
          publisher={Society of Exploration Geophysicists}
        }

        @article{Johnson_et_al_2012,
          title={Monitoring groundwater-surface water interaction using time-series and time-frequency analysis of transient three-dimensional electrical resistivity changes},
          author={Johnson, Timothy C and Slater, Lee D and Ntarlagiannis, Dimitrios and Day-Lewis, Frederick D and Elwaseif, Mehrez},
          journal={Water Resources Research},
          volume={48},
          number={7},
          year={2012},
          publisher={Wiley Online Library}
        }
        
        @article{Johnson_et_al_2017,
          title={PFLOTRAN-E4D: A parallel open source PFLOTRAN module for simulating time-lapse electrical resistivity data},
          author={Johnson, Timothy C and Hammond, Glenn E and Chen, Xingyuan},
          journal={Computers \& geosciences},
          volume={99},
          pages={72--80},
          year={2017},
          publisher={Elsevier}
        }
        
        \subsubsection{Jones}
        
        @article{Jones_1995,
          title={Scale-dependent resistivity measurements of oracle granite},
          author={Jones, Jay W},
          journal={Geophysical Research Letters},
          volume={22},
          number={11},
          pages={1453--1456},
          year={1995},
          publisher={Wiley Online Library}
        }
        
        \subsubsection{Jougnot}
        
        @article{jougnot2015monitoring,
          title={Monitoring of saline tracer movement with vertically distributed self-potential measurements at the HOBE agricultural test site, Voulund, Denmark},
          author={Jougnot, Damien and Linde, Niklas and Haarder, Eline B and Looms, Majken C},
          journal={Journal of Hydrology},
          volume={521},
          pages={314--327},
          year={2015},
          publisher={Elsevier}
        }

        
    \subsection{JU}
        
        \subsubsection{Jun}
        
        @article{Jun_et_al_2017,
          title={Controlled release test facility to develop environmental monitoring techniques for geologically stored CO2 in Korea},
          author={Jun, Seong-Chun and Cheon, Jeong-Yong and Yi, Jong-Hwa and Yun, Seong-Taek},
          journal={Energy Procedia},
          volume={114},
          pages={3040--3051},
          year={2017},
          publisher={Elsevier}
        }

\section{K}

    \subsection{KA}
    
        \subsubsection{Kalonji}
        
        @article{Kalonji_et_al_2017,
        	title = {Hydrogeological behaviour of covers with capillary barrier effects made of mining materials},
        	volume = {35},
        	number = {3},
        	journal = {Geotechnical and Geological Engineering},
        	author = {Kalonji-Kabambi, Alex and Bussière, B. and Demers, I.},
        	year = {2017},
        	pages = {1199--1220},
        	file = {Full Text:C\:\\Users\\Cipc\\Zotero\\storage\\57AZLE9H\\polymtl.html:text/html;Snapshot:C\:\\Users\\Cipc\\Zotero\\storage\\2B225BK6\\s10706-017-0174-3.html:text/html}
        }

        \subsubsection{Kang}
        
        @article{kang2018coupled,
          title={Coupled hydrogeophysical inversion of DNAPL source zone architecture and permeability field in a 3D heterogeneous sandbox by assimilation time-lapse cross-borehole electrical resistivity data via ensemble Kalman filtering},
          author={Kang, Xueyuan and Shi, Xiaoqing and Deng, Yaping and Revil, Andr{\'e} and Xu, Hongxia and Wu, Jichun},
          journal={Journal of Hydrology},
          volume={567},
          pages={149--164},
          year={2018},
          publisher={Elsevier}
        }

        \subsubsection{Karaoulis}
        
        @article{Karaoulis_et_al_2014,
          title={4D time-lapse ERT inversion: introducing combined time and space constraints},
          author={Karaoulis, M and Tsourlos, P and Kim, J-H and Revil, A},
          journal={Near Surface Geophysics},
          volume={12},
          number={1},
          pages={25--34},
          year={2014}
        }
        
        \subsubsection{Karkkanein}
        
        @article{karkkainen2000effective,
          title={Effective permittivity of mixtures: numerical validation by the FDTD method},
          author={Karkkainen, Kimmo K and Sihvola, Ari Henrik and Nikoskinen, Keijo I},
          journal={IEEE Transactions on Geoscience and Remote Sensing},
          volume={38},
          number={3},
          pages={1303--1308},
          year={2000},
          publisher={IEEE}
        }
    \subsection{KE}
    
        \subsubsection{Kemna}
        
        @book{Kemna_2000,
          title={Tomographic inversion of complex resistivity: Theory and application},
          author={Kemna, Andreas},
          year={2000},
          publisher={Der Andere Verlag}
        }
    
    \subsection{KH}
    
        \subsubsection{Khan}
        
        @article{khan2019review,
          title={Review on electrical impedance tomography: Artificial intelligence methods and its applications},
          author={Khan, Talha Ali and Ling, Sai Ho},
          journal={Algorithms},
          volume={12},
          number={5},
          pages={88},
          year={2019},
          publisher={Multidisciplinary Digital Publishing Institute}
        }
    
    \subsection{KI}
        
        \subsubsection{Kibria}
        
        @article{kibria2018determination,
          title={Determination of consolidation properties using electrical resistivity},
          author={Kibria, Golam and Hossain, Sahadat and Khan, Mohammad Sadik},
          journal={Journal of Applied Geophysics},
          volume={152},
          pages={150--160},
          year={2018},
          publisher={Elsevier}
        }

        \subsubsection{Kiessling}
        
        @article{kiessling2010geoelectrical,
          title={Geoelectrical methods for monitoring geological CO2 storage: First results from cross-hole and surface--downhole measurements from the CO2SINK test site at Ketzin (Germany)},
          author={Kiessling, Dana and Schmidt-Hattenberger, Cornelia and Schuett, Hartmut and Schilling, Frank and Krueger, Kay and Schoebel, Birgit and Danckwardt, Erik and Kummerow, Juliane and CO2SINK Group and others},
          journal={International Journal of Greenhouse Gas Control},
          volume={4},
          number={5},
          pages={816--826},
          year={2010},
          publisher={Elsevier}
        }

        \subsubsection{Kiflu}
        
        @article{kiflu_improving_2016,
        	title = {Improving resistivity survey resolution at sites with limited spatial extent using buried electrode arrays},
        	volume = {135},
        	issn = {0926-9851},
        	shorttitle = {Improving resistivity survey resolution at sites with limited spatial extent using buried electrode arrays},
        	journal = {Journal of Applied Geophysics},
        	author = {Kiflu, H and Kruse, S and Loke, MH and Wilkinson, PB and Harro, D},
        	year = {2016},
        	pages = {338--355}
        }
        
        @article{kiflu_improved_2016_MERIT,
        	title = {Improved 2D and 3D resistivity surveys using buried electrodes and optimized arrays: {The} multi-electrode resistivity implant technique ({MERIT})},
        	shorttitle = {Improved 2D and 3D resistivity surveys using buried electrodes and optimized arrays: {The} multi-electrode resistivity implant technique ({MERIT})},
        	author = {Kiflu, Henok Gidey},
        	year = {2016}
        }
        
        \subsubsection{Kim}
        
        @article{kim_4-d_2009,
        	title = {4-{D} inversion of {DC} resistivity monitoring data acquired over a dynamically changing earth model},
        	volume = {68},
        	issn = {0926-9851},
        	shorttitle = {4-{D} inversion of {DC} resistivity monitoring data acquired over a dynamically changing earth model},
        	number = {4},
        	journal = {Journal of Applied Geophysics},
        	author = {Kim, Jung-Ho and Yi, Myeong-Jong and Park, Sam-Gyu and Kim, Jae Gon},
        	year = {2009},
        	pages = {522--532}
        }
        
        \subsubsection{King}
        
        @book{king1994applications,
          title={Applications of Geophysical Methods for Monitoring Acid Mine Drainage},
          author={King, A and McNeill, JD},
          year={1994},
          publisher={Canada Centre for Mineral and Energy Technology}
        }

        \subsubsection{Kinnunen}
        
        @article{kinnunen2019towards,
          title={Towards circular economy in mining: Opportunities and bottlenecks for tailings valorization},
          author={Kinnunen, P{\"a}ivi H-M and Kaksonen, Anna H},
          journal={Journal of cleaner production},
          volume={228},
          pages={153--160},
          year={2019},
          publisher={Elsevier}
        }
        
        \subsubsection{Kirsch}
        
        @incollection{Kirsch_2009_petrophysical,
          title={Petrophysical properties of permeable and lowpermeable rocks},
          author={Kirsch, Reinhard},
          booktitle={Groundwater geophysics},
          pages={1--22},
          year={2009},
          publisher={Springer}
        }
        
    \subsection{KL}
    
        \subsubsection{Klazinga}
        
        @article{Klazinga_et_al_2019,
          title={Geophysical response to simulated methane migration in groundwater based on a controlled injection experiment in a sandy unconfined aquifer},
          author={Klazinga, Dylan R and Steelman, Colby M and Endres, Anthony L and Parker, Beth L},
          journal={Journal of Applied Geophysics},
          year={2019},
          publisher={Elsevier}
        }

        \subsubsection{Klein}
        
        @article{Klein_et_al_2003,
          title={Electrical conductivity in soils: Underlying phenomena},
          author={Klein, Katherine A and Santamarina, J Carlos},
          journal={Journal of Environmental \& Engineering Geophysics},
          volume={8},
          number={4},
          pages={263--273},
          year={2003},
          publisher={Society of Exploration Geophysicists}
        }

        \subsubsection{Klotzsche}
        
        @article{klotzsche2018measuring,
          title={Measuring soil water content with ground penetrating radar: A decade of progress},
          author={Klotzsche, Anja and Jonard, Fran{\c{c}}ois and Looms, Majken Caroline and van der Kruk, Jan and Huisman, Johan A},
          journal={Vadose Zone Journal},
          volume={17},
          number={1},
          pages={1--9},
          year={2018},
          publisher={Wiley Online Library}
        }

    \subsection{KO}
   
        \subsubsection{Koda}
        
        @article{Koda_et_al_2017,
          title={Application of electrical resistivity data sets for the evaluation of the pollution concentration level within landfill subsoil},
          author={Koda, Eugeniusz and Tkaczyk, Andrzej and Lech, Mariusz and Osi{\'n}ski, Piotr},
          journal={Applied Sciences},
          volume={7},
          number={3},
          pages={262},
          year={2017},
          publisher={Multidisciplinary Digital Publishing Institute}
        }
        
        \subsubsection{Koestel}
                
        @article{koestel_imaging_2014,
        	title = {Imaging and quantification of preferential solute transport in soil macropores},
        	volume = {50},
        	issn = {1944-7973},
        	shorttitle = {Imaging and quantification of preferential solute transport in soil macropores},
        	number = {5},
        	journal = {Water Resources Research},
        	author = {Koestel, John and Larsbo, Mats},
        	year = {2014},
        	pages = {4357--4378}
        }
        
        @article{koestel_quantitative_2008,
        	title = {Quantitative imaging of solute transport in an unsaturated and undisturbed soil monolith with 3‐{D} {ERT} and {TDR}},
        	volume = {44},
        	issn = {1944-7973},
        	shorttitle = {Quantitative imaging of solute transport in an unsaturated and undisturbed soil monolith with 3‐{D} {ERT} and {TDR}},
        	number = {12},
        	journal = {Water Resources Research},
        	author = {Koestel, Johannes and Kemna, Andreas and Javaux, Mathieu and Binley, Andrew and Vereecken, Harry},
        	year = {2008}
        }
        
        @article{koestel_imaging_2009,
        	title = {Imaging brilliant blue stained soil by means of electrical resistivity tomography},
        	volume = {8},
        	issn = {1539-1663},
        	shorttitle = {Imaging brilliant blue stained soil by means of electrical resistivity tomography},
        	number = {4},
        	journal = {Vadose Zone Journal},
        	author = {Koestel, John and Kasteel, Roy and Kemna, Andreas and Esser, Odilia and Javaux, Mathieu and Binley, Andrew and Vereecken, Harry},
        	year = {2009},
        	pages = {963--975}
        }
        
        @article{koestel_what_determines_2014,
        	title = {What determines the strength of preferential transport in undisturbed soil under steady-state flow?},
        	volume = {217},
        	issn = {0016-7061},
        	shorttitle = {What determines the strength of preferential transport in undisturbed soil under steady-state flow?},
        	journal = {Geoderma},
        	author = {Koestel, John and Jorda, Helena},
        	year = {2014},
        	pages = {144--160}
        }
        
        @article{koestel_noninvasive_2009,
        	title = {Noninvasive 3-{D} transport characterization in a sandy soil using {ERT}: 2. {Transport} process inference},
        	volume = {8},
        	issn = {1539-1663},
        	shorttitle = {Noninvasive 3-{D} transport characterization in a sandy soil using {ERT}: 2. {Transport} process inference},
        	number = {3},
        	journal = {Vadose zone journal},
        	author = {Koestel, J and Vanderborght, Jan and Javaux, Mathieu and Kemna, A and Binley, A and Vereecken, H},
        	year = {2009},
        	pages = {723--734}
        }

        \subsubsection{Korneeva}
        
        @article{korneeva2016geochemical,
          title={A geochemical and geophysical characterization of acid mine drainage and sulfide tailings at Karabash mine site (South Ural, Russia)},
          author={Korneeva, T and Yurkevich, N and Kucher, D and Saeva, O},
          journal={International Journal of Advances in Science, Engineering and Technology},
          volume={4},
          number={1},
          pages={114--120},
          year={2016}
        }
        
        \subsubsection{Kossoff}
        
        @article{kossoff2014mine_tailings_dams_review,
      title={Mine tailings dams: characteristics, failure, environmental impacts, and remediation},
      author={Kossoff, David and Dubbin, WE and Alfredsson, Maria and Edwards, SJ and Macklin, MG and Hudson-Edwards, Karen A},
      journal={Applied Geochemistry},
      volume={51},
      pages={229--245},
      year={2014},
      publisher={Elsevier}
    }

        \subsubsection{Kotikian}
        
        @article{kotikian2019observing,
          title={Observing Heterogeneous Unsaturated Flow at the Hillslope Scale Using Time-Lapse Electrical Resistivity Tomography},
          author={Kotikian, Maneh and Parsekian, Andrew D and Paige, Ginger and Carey, Austin},
          journal={Vadose Zone Journal},
          volume={18},
          number={1},
          pages={1--16},
          year={2019},
          publisher={Wiley Online Library}
        }

        \subsubsection{Kovacs}
        
        @book{Kovacs_1981,
        	title = {Seepage hydraulics},
        	volume = {10},
        	isbn = {0-08-087001-5},
        	publisher = {Elsevier},
        	author = {Kovács, György},
        	year = {1981}
        }
        
        \subsubsection{Kozeny}
        
        @book{Kozeny_1953,
        	title = {Hydraulics},
        	volume = {Amsterdam},
        	isbn = {},
        	publisher = {Elsevier Scientific Publication},
        	author = {Kozeny, J},
        	year = {1953}
        }

    \subsection{KU}
        
        \subsubsection{Kumari}
        
        @article{kumari2010studies,
          title={Studies on environmental impact of acid mine drainage generation and its treatment: an appraisal},
          author={Kumari, Sangita and Udayabhanu, G and Prasad, Bably},
          journal={Indian Journal of Environmental Protection},
          volume={30},
          number={11},
          pages={953--967},
          year={2010},
          publisher={Kalpana Corporation}
        }

        \subsubsection{Kuranchie}
        
        @article{kuranchie2015electrical,
          title={Electrical resistivity of iron ore mine tailings produced in Western Australia},
          author={Kuranchie, Francis A and Shukla, Sanjay K and Habibi, Daryoush},
          journal={International Journal of Mining, Reclamation and Environment},
          volume={29},
          number={3},
          pages={191--200},
          year={2015},
          publisher={Taylor \& Francis}
        }

        \subsubsection{Kuras}
        
        @article{Kuras_et_al_2009,
          title={Monitoring hydraulic processes with automated time-lapse electrical resistivity tomography (ALERT)},
          author={Kuras, Oliver and Pritchard, Jonathan D and Meldrum, Philip I and Chambers, Jonathan E and Wilkinson, Paul B and Ogilvy, Richard D and Wealthall, Gary P},
          journal={Comptes Rendus Geoscience},
          volume={341},
          number={10-11},
          pages={868--885},
          year={2009},
          publisher={Elsevier}
        }

\section{L} % ok

    \subsection{LA}
        
        \subsubsection{Labonte-Raymond}
        
        @article{labonte2020impact,
          title={Impact of climate change on extreme rainfall events and surface water management at mine waste storage facilities},
          author={Labont{\'e}-Raymond, Pier-Luc and Pabst, Thomas and Bussi{\`e}re, Bruno and Bresson, {\'E}milie},
          journal={Journal of Hydrology},
          volume={590},
          pages={125383},
          year={2020},
          publisher={Elsevier}
        }

        \subsubsection{Labrecque}
        
        @article{Labrecque_et_al_2001_Difference,
          title={Difference inversion of ERT data: A fast inversion method for 3-D in situ monitoring},
          author={LaBrecque, Douglas J and Yang, Xianjin},
          journal={Journal of Environmental \& Engineering Geophysics},
          volume={6},
          number={2},
          pages={83--89},
          year={2001},
          publisher={Society of Exploration Geophysicists}
        }
        
        
        @article{labrecque2004autonomous,
          title={Autonomous monitoring of fluid movement using 3-D electrical resistivity tomography},
          author={LaBrecque, Douglas J and Heath, Gail and Sharpe, Roger and Versteeg, Roelof},
          journal={Journal of Environmental \& Engineering Geophysics},
          volume={9},
          number={3},
          pages={167--176},
          year={2004},
          publisher={Society of Exploration Geophysicists}
        }

        @article{labrecque2008assessment,
          title={Assessment of measurement errors for galvanic-resistivity electrodes of different composition},
          author={LaBrecque, Douglas and Daily, William},
          journal={Geophysics},
          volume={73},
          number={2},
          pages={F55--F64},
          year={2008},
          publisher={Society of Exploration Geophysicists}
        }                                                                           

        \subsubsection{Lachhab}
        
        @article{lachhab2020integration,
          title={Integration of multi-geophysical approaches to identify potential pathways of heavy metals contamination-A case study in Zeida, Morocco},
          author={Lachhab, Ahmed and Benyassine, El Mehdi and Rouai, Mohamed and Dekayir, Abdelilah and Parisot, Jean C and Boujamaoui, Mustapha},
          journal={Journal of Environmental and Engineering Geophysics},
          volume={25},
          number={3},
          pages={415--423},
          year={2020},
          publisher={Environmental and Engineering Geophysics}
        }

        \subsubsection{Lafreniere-Berube}
        
        @phdthesis{Lafreniere_Berube_2018,
          title={Int{\'e}gration des signatures p{\'e}trophysiques et min{\'e}ralogiques de l'empreinte hydrothermale du gisement d'or Canadian Malartic},
          author={Lafreni{\`e}re-B{\'e}rub{\'e}, Charles},
          year={2018},
          school={{\'E}cole Polytechnique de Montr{\'e}al}
        }

        \subsubsection{Lahmira}
        
        @article{lahmira2017effect,
          title={Effect of material variability and compacted layers on transfer processes in heterogeneous waste rock piles},
          author={Lahmira, Belkacem and Lefebvre, Ren{\'e} and Aubertin, Michel and Bussi{\`e}re, Bruno},
          journal={Journal of contaminant hydrology},
          volume={204},
          pages={66--78},
          year={2017},
          publisher={Elsevier}
        }
        
        \subsubsection{Laloy}
        
        @article{laloy2011electrical,
          title={Electrical resistivity in a loamy soil: Identification of the appropriate pedo-electrical model},
          author={Laloy, Eric and Javaux, Mathieu and Vanclooster, Marnik and Roisin, Christian and Bielders, CL},
          journal={Vadose Zone Journal},
          volume={10},
          number={3},
          pages={1023--1033},
          year={2011},
          publisher={Soil Science Society of America}
        }

        \subsubsection{Lamb}
        
        @article{lamb2019hydrogeophysical,
          title={Hydrogeophysical monitoring reveals primarily vertical movement of an applied tracer across a shallow, sloping low-permeability till interface: Implications for agricultural nitrate transport},
          author={Lamb, Keenan J and MacQuarrie, Kerry TB and Butler, Karl E and Danielescu, Serban and Mott, Eric and Grimmet, Mark and Zebarth, Bernie J},
          journal={Journal of Hydrology},
          volume={573},
          pages={616--630},
          year={2019},
          publisher={Elsevier}
        }
        
        \subsubsection{Lamert}
        
        @article{Lamert_et_al_2012,
          title={Feasibility of geoelectrical monitoring and multiphase modeling for process understanding of gaseous CO 2 injection into a shallow aquifer},
          author={Lamert, Hendrik and Geistlinger, H and Werban, U and Sch{\"u}tze, C and Peter, A and Hornbruch, G and Schulz, A and Pohlert, M and Kalia, S and Beyer, M and others},
          journal={Environmental earth sciences},
          volume={67},
          number={2},
          pages={447--462},
          year={2012},
          publisher={Springer}
        }
      
        \subsubsection{Lapenna}
        
        @article{lapenna2022time,
          title={Time-Lapse Electrical Resistivity Tomography (TL-ERT) for Landslide Monitoring: Recent Advances and Future Directions},
          author={Lapenna, Vincenzo and Perrone, Angela},
          journal={Applied Sciences},
          volume={12},
          number={3},
          pages={1425},
          year={2022},
          publisher={Multidisciplinary Digital Publishing Institute}
        }  
        
        \subsubsection{Lavoie-Deraspe}
        
        @mastersthesis{lavoie2019etude,
          title={{\'E}tude du comportement hydrog{\'e}ologique de couvertures avec effets de barri{\`e}re capillaire sur une halde {\`a} st{\'e}riles de grande dimension},
          author={Lavoie-Deraspe, Jeanne},
          year={2019},
          school={Polytechnique Montr{\'e}al}
        }

        \subsubsection{Lazzari}
        
        @article{lazzari_study_2008,
        	title = {Study of spatial variability of soil root zone properties using electrical resistivity technique},
        	author = {Lazzari, L},
        	year = {2008}
        }
        
        @article{lazzari_spatial_2008,
        	title = {Spatial variability of soil root zone properties using electrical imaging techniques in a peach orchard system},
        	volume = {10},
        	journal = {Geophysical Research Abstracts},
        	author = {Lazzari, L and Celano, G and Amato, M and Al Hagrey, SA and Loperte, A and Satriani, A and Lapenna, V},
        	year = {2008},
        	pages = {712}
        } % ok

    \subsection{LE}
        
        \subsubsection{Lebourg}
        
        @article{lebourg2005geophysical,
          title={Geophysical survey to estimate the 3D sliding surface and the 4D evolution of the water pressure on part of a deep seated landslide},
          author={Lebourg, Thomas and Binet, St{\'e}phane and Tric, Emmanuel and Jomard, Herve and El Bedoui, S},
          journal={Terra Nova},
          volume={17},
          number={5},
          pages={399--406},
          year={2005},
          publisher={Wiley Online Library}
        }
        
        @article{lebourg2010landslides,
          title={Landslides triggered factors analysed by time lapse electrical survey and multidimensional statistical approach},
          author={Lebourg, Thierry and Hernandez, M and Zerathe, S and El Bedoui, S and Jomard, H and Fresia, B},
          journal={Engineering Geology},
          volume={114},
          number={3-4},
          pages={238--250},
          year={2010},
          publisher={Elsevier}
        }
        
        \subsubsection{Lee}
        
        @article{lee2010electrical,
          title={Electrical Resistivity Tomography in Cylindrical Cells—Guidelines for Hardware Pre-Design},
          author={Lee, JY and Santamarina, Juan Carlos},
          journal={Geotechnical Testing Journal},
          volume={33},
          number={1},
          pages={23--32},
          year={2010},
          publisher={ASTM International}
        }

        @article{lee2012determination,
          title={Determination of mechanisms and hydrogeological environments of Gangxianlane landslides using geoelectrical and geological data in central Taiwan},
          author={Lee, Cheng-Chao and Zeng, Li-Sheng and Hsieh, Chin-Hsien and Yu, Chun-Yi and Hsieh, Sheng-Hsiung},
          journal={Environmental Earth Sciences},
          volume={66},
          number={6},
          pages={1641--1651},
          year={2012},
          publisher={Springer}
        }
        
        @article{lee2020mapping,
          title={Mapping of leakage paths in damaged embankment using modified resistivity array method},
          author={Lee, Bomi and Oh, Seokhoon and Yi, Myeong-Jong},
          journal={Engineering Geology},
          volume={266},
          pages={105469},
          year={2020},
          publisher={Elsevier}
        }

        \subsubsection{Lefebvre}
        
        @article{Lefebvre_et_al_2001_multiphase,
          title={Multiphase transfer processes in waste rock piles producing acid mine drainage: 1: Conceptual model and system characterization},
          author={Lefebvre, Ren{\'e} and Hockley, Daryl and Smolensky, Jason and G{\'e}linas, Pierre},
          journal={Journal of Contaminant Hydrology},
          volume={52},
          number={1-4},
          pages={137--164},
          year={2001},
          publisher={Elsevier}
        }
        
        \subsubsection{Legaz}
        
        @article{legaz2009case,
          title={A case study of resistivity and self-potential signatures of hydrothermal instabilities, Inferno Crater Lake, Waimangu, New Zealand},
          author={Legaz, A and Vandemeulebrouck, J and Revil, A and Kemna, A and Hurst, AW and Reeves, R and Papasin, R},
          journal={Geophysical Research Letters},
          volume={36},
          number={12},
          year={2009},
          publisher={Wiley Online Library}
        }
        
        \subsubsection{Lehmann}
        
        @article{lehmann2013evolution,
          title={Evolution of soil wetting patterns preceding a hydrologically induced landslide inferred from electrical resistivity survey and point measurements of volumetric water content and pore water pressure},
          author={Lehmann, Peter and Gambazzi, Francesca and Suski, Barbara and Baron, Ludovic and Askarinejad, Amin and Springman, Sarah M and Holliger, Klaus and Or, Dani},
          journal={Water Resources Research},
          volume={49},
          number={12},
          pages={7992--8004},
          year={2013},
          publisher={Wiley Online Library}
        }
        
        \subsubsection{Leroux}
        
        @article{Leroux_et_al_2006,
          title={Time-lapse resistivity investigations for imaging saltwater transport in glaciofluvial deposits},
          author={Leroux, Virginie and Dahlin, Torleif},
          journal={Environmental Geology},
          volume={49},
          number={3},
          pages={347},
          year={2006},
          publisher={Springer}
        }

        \subsubsection{Leroy}
        
        @article{Leroy_et_al_2008,
          title={Complex conductivity of water-saturated packs of glass beads},
          author={Leroy, Ph and Revil, A and Kemna, A and Cosenza, Ph and Ghorbani, A},
          journal={Journal of Colloid and Interface Science},
          volume={321},
          number={1},
          pages={103--117},
          year={2008},
          publisher={Elsevier}
        }

        \subsubsection{Lesmes}
        @incollection{Lesmes_et_al_2005,
          title={Relationships between the electrical and hydrogeological properties of rocks and soils},
          author={Lesmes, David P and Friedman, Shmulik P},
          booktitle={Hydrogeophysics},
          pages={87--128},
          year={2005},
          publisher={Springer}
        }
        
        \subsubsection{Lesparre}
        
        @article{lesparre20194d,
          title={4D electrical resistivity tomography (ERT) for aquifer thermal energy storage monitoring},
          author={Lesparre, Nolwenn and Robert, Tanguy and Nguyen, Frederic and Boyle, Alistair and Hermans, Thomas},
          journal={Geothermics},
          volume={77},
          pages={368--382},
          year={2019},
          publisher={Elsevier}
        }
        
        @article{lesparre2016electrical,
          title={Electrical resistivity imaging in transmission between surface and underground tunnel for fault characterization},
          author={Lesparre, N and Boyle, A and Grychtol, B and Cabrera, J and Marteau, J and Adler, Andy},
          journal={Journal of Applied Geophysics},
          volume={128},
          pages={163--178},
          year={2016},
          publisher={Elsevier}
        }
        
        \subsubsection{Letterman}
        
        @article{Letterman_et_al_1978,
          title={Impact of mine drainage on a mountain stream in Pennsylvania},
          author={Letterman, Raymond D and Mitsch, William J},
          journal={Environmental Pollution (1970)},
          volume={17},
          number={1},
          pages={53--73},
          year={1978},
          publisher={Elsevier}
        } % ok
    
    \subsection{LG}
    
        \subsubsection{Lghoul}
    
        @article{lghoul2012electrical,
          title={Electrical and seismic tomography used to image the structure of a tailings pond at the abandoned Kettara mine, Morocco},
          author={Lghoul, Meriem and Teixid{\'o}, Teresa and Pena, Jos{\'e} Antonio and Hakkou, Rachid and Kchikach, Azzouz and Gu{\'e}rin, Roger and Jaffal, Mohammed and Zouhri, Lahcen},
          journal={Mine Water and the Environment},
          volume={31},
          number={1},
          pages={53--61},
          year={2012},
          publisher={Springer}
        } % ok

    \subsection{LI}
    
        \subsubsection{Li}
        
        @article{Li_et_al_2015_Safety,
          title={Safety assessment of waste rock dump built on existing tailings ponds},
          author={Li, Quan-ming and Yuan, Hui-na and Zhong, Mao-hua},
          journal={Journal of Central South University},
          volume={22},
          number={7},
          pages={2707--2718},
          year={2015},
          publisher={Springer}
        }

        @article{li2020tailings,
          title={Tailings dam safety monitoring and early warning based on spatial evolution process of mud-sand flow},
          author={Li, Sumin and Yuan, Liwei and Yang, Hua and An, Huaming and Wang, Guangjin},
          journal={Safety science},
          volume={124},
          pages={104579},
          year={2020},
          publisher={Elsevier}
        }

        \subsubsection{Lin}
        
        @article{lin2013investigation,
          title={Investigation of abnormal seepages in an earth dam using resistivity tomography},
          author={Lin, Chih-Ping and Hung, Yin-Chun and Yu, Zen-Hung and Wu, Po-Lin},
          journal={Journal of GeoEngineering},
          volume={8},
          number={2},
          pages={61--70},
          year={2013},
          publisher={中華民國大地工程學會}
        }
        
        @article{lin2014performance,
          title={Performance of 2-D ERT in investigation of abnormal seepage: a case study at the Hsin-Shan earth dam in Taiwan},
          author={Lin, Chih-Ping and Hung, Yin-Chun and Wu, Po-Lin and Yu, Zen-Hung},
          journal={Journal of Environmental and Engineering Geophysics},
          volume={19},
          number={2},
          pages={101--112},
          year={2014},
          publisher={Environmental and Engineering Geophysics}
        }
        
        \subsubsection{Lindsay}

        @article{Lindsay_et_al_2015,
          title={Geochemical and mineralogical aspects of sulfide mine tailings},
          author={Lindsay, Matthew BJ and Moncur, Michael C and Bain, Jeffrey G and Jambor, John L and Ptacek, Carol J and Blowes, David W},
          journal={Applied Geochemistry},
          volume={57},
          pages={157--177},
          year={2015},
          publisher={Elsevier}
        }
        
        \subsubsection{Ling}
        
        @article{ling2017evaluation,
          title={Evaluation of surface water and groundwater contamination in a MSW landfill area using hydrochemical analysis and electrical resistivity tomography: a case study in Sichuan province, Southwest China},
          author={Ling, Chengpeng and Zhang, Qiang},
          journal={Environmental monitoring and assessment},
          volume={189},
          number={4},
          pages={140},
          year={2017},
          publisher={Springer}
        }
        
        \subsubsection{Liu}
        
        @article{liu2008laboratorial,
          title={Laboratorial monitoring of the LNAPL contamination process using electrical resistivity tomography},
          author={Liu, Han-Le and Zhou, Qi-You and Wu, Hua-Qiao},
          journal={Chinese Journal of Geophysics},
          volume={51},
          number={4},
          pages={883--891},
          year={2008},
          publisher={Wiley Online Library}
        }

        @article{liu_high_2012,
    	title = {High performance vanadium redox flow batteries with optimized electrode configuration and membrane selection},
    	volume = {159},
    	issn = {0013-4651},
    	shorttitle = {High performance vanadium redox flow batteries with optimized electrode configuration and membrane selection},
    	number = {8},
    	journal = {Journal of The Electrochemical Society},
    	author = {Liu, QH and Grim, GM and Papandrew, AB and Turhan, A and Zawodzinski, Thomas A and Mench, Matthew M},
    	year = {2012},
    	pages = {A1246--A1252}
        }


        @article{liu2009experimental,
          title={Experimental research on mine floor water hazard early warning based on response of geoelectric field in groundwater seepage},
          author={Liu, Sheng-dong and Wang, Bo and Zhou, Guan-qun and Yang, Sheng-hm and Chen, Ming-jiang},
          journal={Chin J Rock Mech Eng},
          volume={28},
          number={2},
          pages={267--272},
          year={2009}
        }

        @article{liu2017improved,
          title={An improved Time-Lapse resistivity tomography to monitor and estimate the impact on the groundwater system induced by tunnel excavation},
          author={Liu, Bin and Liu, Zhengyu and Li, Shucai and Fan, Kerui and Nie, Lichao and Zhang, Xinxin},
          journal={Tunnelling and Underground Space Technology},
          volume={66},
          pages={107--120},
          year={2017},
          publisher={Elsevier}
        } % ok
        
    \subsection{LO}
    
        \subsubsection{Loke}
        
        @article{loke_practical_1996,
        	title = {Practical techniques for 3D resistivity surveys and data inversion 1},
        	volume = {44},
        	issn = {0016-8025},
        	shorttitle = {Practical techniques for 3D resistivity surveys and data inversion 1},
        	number = {3},
        	journal = {Geophysical prospecting},
        	author = {Loke, MH and Barker, RD},
        	year = {1996},
        	pages = {499--523}
        }
        
        @article{loke_rapid_1996,
        	title = {Rapid least‐squares inversion of apparent resistivity pseudosections by a quasi‐{Newton} method 1},
        	volume = {44},
        	issn = {0016-8025},
        	shorttitle = {Rapid least‐squares inversion of apparent resistivity pseudosections by a quasi‐{Newton} method 1},
        	number = {1},
        	journal = {Geophysical prospecting},
        	author = {Loke, Meng Heng and Barker, RD},
        	year = {1996},
        	pages = {131--152}
        }
        
        @article{loke_res2dmod_2002,
        	title = {{RES}2DMOD ver. 3.01: {Rapid} 2D resistivity forward modelling using the finite difference and finite-element methods},
        	shorttitle = {{RES}2DMOD ver. 3.01: {Rapid} 2D resistivity forward modelling using the finite difference and finite-element methods},
        	journal = {Software manual},
        	author = {Loke, MH},
        	year = {2002}
        }
        
        @article{loke_res2dinv_2002,
        	title = {{RES}2DINV ver. 3.59 for {Windows} {XP}},
        	shorttitle = {{RES}2DINV ver. 3.59 for {Windows} {XP}},
        	journal = {Vista/7 Rapid},
        	author = {Loke, MH},
        	year = {2002}
        }
        
        @article{Loke_et_al_2003_Comparison,
          title={A comparison of smooth and blocky inversion methods in 2D electrical imaging surveys},
          author={Loke, Meng Heng and Acworth, Ian and Dahlin, Torleif},
          journal={Exploration geophysics},
          volume={34},
          number={3},
          pages={182--187},
          year={2003},
          publisher={CSIRO}
        }

        @article{Loke_et_al_2010a,
          title={Fast computation of optimized electrode arrays for 2D resistivity surveys},
          author={Loke, MH and Wilkinson, PB and Chambers, JE},
          journal={Computers \& Geosciences},
          volume={36},
          number={11},
          pages={1414--1426},
          year={2010},
          publisher={Elsevier}
        }

        @article{Loke_et_al_2010b,
          title={Parallel computation of optimized arrays for 2-D electrical imaging surveys},
          author={Loke, MH and Wilkinson, PB and Chambers, JE},
          journal={Geophysical Journal International},
          volume={183},
          number={3},
          pages={1302--1315},
          year={2010},
          publisher={Blackwell Publishing Ltd Oxford, UK}
        }
       
        @article{Loke_et_al_2013_recent,
          title={Recent developments in the direct-current geoelectrical imaging method},
          author={Loke, MH and Chambers, JE and Rucker, DF and Kuras, O and Wilkinson, PB},
          journal={Journal of Applied Geophysics},
          volume={95},
          pages={135--156},
          year={2013},
          publisher={Elsevier}
        }
        
        @article{loke_manual_2013,
        	title = {Manual for {RES}3DINV. rapid 3-{D} resistivity \& {IP} inversion using the least-squares method ({For} 3-{D} surveys using the pole–pole, pole–dipole, dipole–dipole, rectangular, {Wenner}, {Wenner}-{Schlumberger} and non-conventional arrays)},
        	shorttitle = {Manual for {RES}3DINV. rapid 3-{D} resistivity \& {IP} inversion using the least-squares method ({For} 3-{D} surveys using the pole–pole, pole–dipole, dipole–dipole, rectangular, {Wenner}, {Wenner}-{Schlumberger} and non-conventional arrays)},
        	journal = {On land, aquatic and cross-borehole surveys. Geoelectrical Imaging},
        	author = {Loke, MH},
        	year = {2013}
        }

        @article{Loke_et_al_2013b,
          title={Optimized arrays for 2D cross-borehole electrical tomography surveys},
          author={Loke, MH and Wilkinson, PB and Chambers, JE and Strutt, M},
          journal={Geophysical Prospecting},
          volume={62},
          number={1},
          pages={172--189},
          year={2014},
          publisher={European Association of Geoscientists \& Engineers}
        }
        
        @article{loke_computation_2014,
        	title = {Computation of optimized arrays for 3-{D} electrical imaging surveys},
        	volume = {199},
        	issn = {1365-246X},
        	shorttitle = {Computation of optimized arrays for 3-{D} electrical imaging surveys},
        	number = {3},
        	journal = {Geophysical Journal International},
        	author = {Loke, MH and Wilkinson, PB and Uhlemann, SS and Chambers, JE and Oxby, LS},
        	year = {2014},
        	pages = {1751--1764}
        }
        
        @article{Loke_et_al_2014_Smoothness_Temporal,
          title={Smoothness-constrained time-lapse inversion of data from 3D resistivity surveys},
          author={Loke, MH and Dahlin, Torleif and Rucker, DF},
          journal={Near Surface Geophysics},
          volume={12},
          number={1},
          pages={5--24},
          year={2014},
          publisher={European Association of Geoscientists \& Engineers}
        }

        @article{loke_optimized_2014,
        	title = {Optimized arrays for 2D cross-borehole electrical tomography surveys},
        	volume = {62},
        	issn = {1365-2478},
        	shorttitle = {Optimized arrays for 2D cross-borehole electrical tomography surveys},
        	number = {1},
        	journal = {Geophysical Prospecting},
        	author = {Loke, MH and Wilkinson, PB and Chambers, JE and Strutt, M},
        	year = {2014},
        	pages = {172--189}
        }

        @article{loke_optimized_2015_large_nb_elec,
        	title = {Optimized arrays for 2-{D} resistivity survey lines with a large number of electrodes},
        	volume = {112},
        	issn = {0926-9851},
        	shorttitle = {Optimized arrays for 2-{D} resistivity survey lines with a large number of electrodes},
        	journal = {Journal of Applied Geophysics},
        	author = {Loke, MH and Wilkinson, PB and Chambers, JE and Uhlemann, SS and Sorensen, JPR},
        	year = {2015},
        	pages = {136--146}
        }

        @article{loke_optimized_2015_surface_buried_arrays,
          title={Optimized arrays for 2D resistivity surveys with combined surface and buried arrays},
          author={Loke, MH and Kiflu, H and Wilkinson, PB and Harro, D and Kruse, S},
          journal={Near Surface Geophysics},
          volume={13},
          number={5},
          pages={505--517},
          year={2015}
        }

        @misc{Loke_2018,
          title={Tutorial: 2-D and 3-D electrical imaging surveys},
          author={Loke, Meng Heng},
          year={2018}
        }
        
        \subsubsection{Long}
        
        @article{long2012relationship,
          title={Relationship between electrical resistivity and basic geotechnical parameters for marine clays},
          author={Long, Michael and Donohue, Shane and L’Heureux, Jean-Sebastien and Solberg, Inger-Lise and R{\o}nning, Jan Steinar and Limacher, Romaric and O’Connor, Peter and Sauvin, Guillaume and R{\o}moen, Magnus and Lecomte, Isabelle},
          journal={Canadian Geotechnical Journal},
          volume={49},
          number={10},
          pages={1158--1168},
          year={2012},
          publisher={NRC Research Press}
        }

        \subsubsection{Loperte}
        
        @article{loperte_2d_2006,
        	title = {2D and 3D high resolution geoelectrical tomography for non-destructive determination of the spatial variability of plant root distribution: laboratory experiments and field measurements},
        	volume = {8},
        	journal = {Geophysical Resource Abstract Wien},
        	author = {Loperte, A and Satriani, A and Lazzari, L and Amato, M and Celano, G and Lapenna, V and Morelli, G},
        	year = {2006},
        	pages = {06749}
        }
        
        \subsubsection{Lopes}
        
        @article{Lopes_et_al_2019,
          title={Preliminary non-intrusive geophysical electrical resistivity tomography surveys of a mock-up scale monitoring of an engineered barrier system at URL Tournemire},
          author={Lopes, Bruna de Carvalho Faria Lima and Sachet, C{\'e}dric and Sentenac, Philippe and Bene{\v{s}}, Vojt{\v{e}}ch and Dick, Pierre and Bertrand, Johan and Tarantino, Alessandro},
          journal={Geological Society, London, Special Publications},
          volume={482},
          number={1},
          pages={331--345},
          year={2019},
          publisher={Geological Society of London}
        }
        
        \subsubsection{Lopez-Sanchez}
        
        @article{lopez2017geometric,
          title={Geometric factor and influence of sensors in the establishment of a resistivity-moisture relation in soil samples},
          author={L{\'o}pez-S{\'a}nchez, M and Mansilla-Plaza, L and Sánchez-de-laOrden, M},
          journal={Journal of Applied Geophysics},
          volume={145},
          pages={1--11},
          year={2017},
          publisher={Elsevier}
        }

        \subsubsection{Lottermoser}
        
        @article{lottermoser2007tailings,
          title={Tailings},
          author={Lottermoser, Bernd G},
          journal={Mine Wastes: Characterization, Treatment, Environmental Impacts},
          pages={153--181},
          year={2007},
          publisher={Springer}
        }

        @incollection{Lottermoser_2010,
          title={Introduction to mine wastes},
          author={Lottermoser, Bernd G},
          booktitle={Mine Wastes},
          pages={1--41},
          year={2010},
          publisher={Springer}
        }
        
        
        @article{Lottermoser_2011_Recycling,
          title={Recycling, reuse and rehabilitation of mine wastes},
          author={Lottermoser, Bernd G},
          journal={Elements},
          volume={7},
          number={6},
          pages={405--410},
          year={2011},
          publisher={Mineralogical Association of Canada}
        } % ok
        
    \subsection{LU}
    
        \subsubsection{Lu}
        
        @article{Lu_et_al_2004,
          title={Unsaturated soil mechanics, John Wiley\&Sons},
          author={Lu, N and Likos, WJ},
          journal={Inc., Hoboken, USA},
          year={2004}
        }
        
        @article{lu2015systematic,
          title={A systematic study of topography effect of ERT based on 3-D modeling and inversion},
          author={Lu, De-Bao and Zhou, Qi-You and Junejo, SA and Xiao, An-Lin},
          journal={Pure and Applied Geophysics},
          volume={172},
          number={6},
          pages={1531--1546},
          year={2015},
          publisher={Springer}
        }
        
        \subsubsection{Lumbroso}
        
        @article{lumbroso2021damsat,
          title={DAMSAT: An eye in the sky for monitoring tailings dams},
          author={Lumbroso, Darren and Collell, Marta Roca and Petkovsek, Gregor and Davison, Mark and Liu, Ye and Goff, Craig and Wetton, Mark},
          journal={Mine Water and the Environment},
          volume={40},
          number={1},
          pages={113--127},
          year={2021},
          publisher={Springer}
        }

        \subsubsection{Luo}
        
        @article{Luo_et_al_2019,
          title={The temperature effect and correction models for using electrical resistivity to estimate wood moisture variations},
          author={Luo, Zidong and Guan, Huade and Zhang, Xinping},
          journal={Journal of Hydrology},
          volume={578},
          pages={124022},
          year={2019},
          publisher={Elsevier}
        } % ok
        
        @article{luo2020temporal,
          title={Temporal and spatial variation in water content within living tree stems determined by electrical resistivity tomography},
          author={Luo, Zidong and Deng, Zijuan and Singha, Kamini and Zhang, Xinping and Liu, Na and Zhou, Yifei and He, Xinguang and Guan, Huade},
          journal={Agricultural and Forest Meteorology},
          volume={291},
          pages={108058},
          year={2020},
          publisher={Elsevier}
        }
        
    \subsection{LY}
    
        \subsubsection{Lyu}
        
        @article{lyu2019comprehensive,
          title={A comprehensive review on reasons for tailings dam failures based on case history},
          author={Lyu, Zongjie and Chai, Junrui and Xu, Zengguang and Qin, Yuan and Cao, Jing},
          journal={Advances in Civil Engineering},
          volume={2019},
          year={2019},
          publisher={Hindawi}
        }

\section{M}

    \subsection{MA} % ok
    
        \subsubsection{Ma}
        
        @article{Ma_et_al_2011,
          title={Comparing temperature correction models for soil electrical conductivity measurement},
          author={Ma, Ruijun and McBratney, Alex and Whelan, Brett and Minasny, Budiman and Short, Michael},
          journal={Precision Agriculture},
          volume={12},
          number={1},
          pages={55--66},
          year={2011},
          publisher={Springer}
        } 
        
        \subsubsection{MAC}
        
        @article{Mac_2018,
          title={Facts and Figures of the Canadian Mining Industry},
          author={MAC},
          journal={},
          volume={},
          number={},
          pages={109},
          year={2018},
          publisher={}
        } 
        
        \subsubsection{Madejon}
        
        @article{madejon2021rehabilitation,
          title={Rehabilitation of waste rock piles: Impact of acid drainage on potential toxicity by trace elements in plants and soil},
          author={Madej{\'o}n, Paula and Caro-Moreno, David and Navarro-Fern{\'a}ndez, Carmen M and Rossini-Oliva, Sabina and Mara{\~n}{\'o}n, Teodoro},
          journal={Journal of Environmental Management},
          volume={280},
          pages={111848},
          year={2021},
          publisher={Elsevier}
        }

        \subsubsection{Maghsoudy}
        
        @article{Maghsoudy_et_al_2019_Application,
          title={Application of Geo-electrical Tomography in Coupled Hydro-mechanical--Chemical Investigations in Heap Leaching},
          author={Maghsoudy, Soroush and Ardejani, Faramarz Doulati and Molson, John and Amini, Mehdi and Ebrahimi, Luna},
          journal={Mine Water and the Environment},
          volume={38},
          number={1},
          pages={197--212},
          year={2019},
          publisher={Springer}
        }
    
        \subsubsection{Mainali}
        
        @phdthesis{mainali2006monitoring,
          title={Monitoring of tailings dams with geophysical methods},
          author={Mainali, Ganesh},
          year={2006},
          school={Lule{\aa} tekniska universitet}
        }

        @article{Mainali_et_al_2015,
          title={Tailings dams monitoring in Swedish mines using self-potential and electrical resistivity methods},
          author={Mainali, Ganesh and Nordlund, Erling and Knutsson, Sven and Thunehed, Hans},
          journal={Electronic Journal of Geotechnical Engineering},
          volume={20},
          pages={5859--5875},
          year={2015}
        }
        
        \subsubsection{Majima}
        
        @article{Majima_et_al_1987,
          title={Electrical conductivity of acidic sulfate solution},
          author={Majima, Hiroshi and Peters, Ernest and Awakura, Yasuhiro and Park, Sung Kook},
          journal={Metallurgical Transactions B},
          volume={18},
          number={1},
          pages={41--47},
          year={1987},
          publisher={Springer}
        }
        
        \subsubsection{Maknoon}
        
        @article{maknoon2021use,
          title={On the Use of Bench Construction to Improve the Stability of Unsaturated Waste Rock Piles},
          author={Maknoon, M and Aubertin, M},
          journal={Geotechnical and Geological Engineering},
          volume={39},
          number={2},
          pages={1425--1449},
          year={2021},
          publisher={Springer}
        }

        \subsubsection{Malehmir}
        
        @incollection{Malehmir_et_al_2016_Near,
          title={Near-surface geophysical characterization of areas prone to natural hazards: a review of the current and perspective on the future},
          author={Malehmir, Alireza and Socco, Laura Valentina and Bastani, Mehrdad and Krawczyk, Charlotte M and Pfaffhuber, Andreas A and Miller, Richard D and Maurer, Hansruedi and Frauenfelder, Regula and Suto, K and Bazin, Sara and others},
          booktitle={Advances in Geophysics},
          volume={57},
          pages={51--146},
          year={2016},
          publisher={Elsevier}
        }
        
        \subsubsection{Mao}
        
        @article{mao2016geophysical,
          title={Geophysical monitoring of hydrocarbon-contaminated soils remediated with a bioelectrochemical system},
          author={Mao, Deqiang and Lu, Lu and Revil, André and Zuo, Yi and Hinton, John and Ren, Zhiyong Jason},
          journal={Environmental science \& technology},
          volume={50},
          number={15},
          pages={8205--8213},
          year={2016},
          publisher={ACS Publications}
        }

        \subsubsection{Maqsoud}
        
        @article{Maqsoud_et_al_2010,
        	title = {Field investigation of a suction break designed to control slope-induced desaturation in an oxygen barrier},
        	volume = {48},
        	issn = {0008-3674},
        	number = {1},
        	journal = {Canadian Geotechnical Journal},
        	author = {Maqsoud, Abdelkabir and Bussiere, Bruno and Aubertin, Michel and Chouteau, Michel and Mbonimpa, Mamert},
        	year = {2011},
        	pages = {53--71}
        }
        
        @article{Maqsoud_et_al_2011,
        	title = {Field investigation of a suction break designed to control slope-induced desaturation in an oxygen barrier},
        	volume = {48},
        	issn = {0008-3674},
        	number = {1},
        	journal = {Canadian Geotechnical Journal},
        	author = {Maqsoud, Abdelkabir and Bussiere, Bruno and Aubertin, Michel and Chouteau, Michel and Mbonimpa, Mamert},
        	year = {2011},
        	pages = {53--71}
        }
        
        @article{Maqsoud_et_al_2012a,
        	title = {Tracer tests to evaluate hydraulic residence time in limestone drains: {Case} study of the {Lorraine} site, {Latulipe}, {Québec}, {Canada}},
        	volume = {26},
        	shorttitle = {Tracer tests to evaluate hydraulic residence time in limestone drains},
        	number = {4},
        	journal = {International Journal of Mining, Reclamation and Environment},
        	author = {Maqsoud, Abdelkabir and Bussière, Bruno and Aubertin, Michel and Plante, Benoît and Cyr, Johanne},
        	year = {2012},
        	pages = {275--291},
        	file = {Full Text:C\:\\Users\\Cipc\\Zotero\\storage\\YL9LZHXW\\17480930.2011.html:text/html;Snapshot:C\:\\Users\\Cipc\\Zotero\\storage\\KZU5KCNN\\17480930.2011.html:text/html}
        }

        @article{Maqsoud_et_al_2012b,
          title={Predicting hysteresis of the water retention curve from basic properties of granular soils},
          author={Maqsoud, Abdelkabir and Bussi{\`e}re, Bruno and Aubertin, Michel and Mbonimpa, Mamert},
          journal={Geotechnical and Geological Engineering},
          volume={30},
          number={5},
          pages={1147--1159},
          year={2012},
          publisher={Springer}
        }

        @article{Maqsoud_et_al_2016,
        	title = {Impact of fresh tailing deposition on the evolution of groundwater hydrogeochemistry at the abandoned {Manitou} mine site, {Quebec}, {Canada}},
        	volume = {23},
        	issn = {0944-1344},
        	shorttitle = {Impact of fresh tailing deposition on the evolution of groundwater hydrogeochemistry at the abandoned {Manitou} mine site, {Quebec}, {Canada}},
        	number = {9},
        	journal = {Environmental Science and Pollution Research},
        	author = {Maqsoud, Abdelkabir and Neculita, Carmen Mihaela and Bussière, Bruno and Benzaazoua, Mostafa and Dionne, Jean},
        	year = {2016},
        	pages = {9054--9072}
        }
        
        @article{Maqsoud_2017,
        	title = {Mine site reclamation {Challenge} through some examples in {Québec} ({Canada})},
        	volume = {2},
        	shorttitle = {Mine site reclamation {Challenge} through some examples in {Québec} ({Canada})},
        	number = {2367-8941},
        	journal = {International Journal of Environmental Science},
        	author = {Maqsoud, Abdelkabir},
        	year = {2017}
        }
        
        \subsubsection{Marescot}
        
        @article{Marescot_et_al_2003_Assessing,
          title={Assessing reliability of 2D resistivity imaging in mountain permafrost studies using the depth of investigation index method},
          author={Marescot, L and Loke, MH and Chapellier, D and Delaloye, R and Lambiel, C and Reynard, E},
          journal={Near Surface Geophysics},
          volume={1},
          number={2},
          pages={57--67},
          year={2003},
          publisher={European Association of Geoscientists \& Engineers}
        }

        \subsubsection{Marinho}
        
        @incollection{Marinho_et_al_2008,
          title={Measurement of matric suction using tensiometric and axis translation techniques},
          author={Marinho, FAM and Take, WA and Tarantino, Alessandro},
          booktitle={Laboratory and field testing of unsaturated soils},
          pages={3--19},
          year={2008},
          publisher={Springer}
        }

        \subsubsection{Markovaara}
        
        @article{Markovaara_et_al_2018,
          title={Preliminary volume and concentration estimation of the Aijala tailings pond--Evaluation of geophysical methods},
          author={Markovaara-Koivisto, Mira and Valjus, Tuire and Tarvainen, Timo and Huotari, Taija and Lerssi, Jouni and Eklund, Mikael and others},
          journal={Resources Policy},
          volume={59},
          number={C},
          pages={7--16},
          year={2018},
          publisher={Elsevier}
        }

        \subsubsection{Martin}
        
        @article{Martin_et_al_2006,
        	title = {Investigation into the hydrological behavior of exposed and covered waste rock dumps},
        	volume = {318},
        	issn = {1075-8623},
        	shorttitle = {Investigation into the hydrological behavior of exposed and covered waste rock dumps},
        	journal = {TRANSACTIONS-SOCIETY FOR MINING METALLURGY AND EXPLORATION INCORPORATED},
        	author = {Martin, V and Aubertin, M and Zhan, G and Bussière, B and Chapuis, RP},
        	year = {2006},
        	pages = {139}
        }

        @article{Martin_et_al_2017,
        	title = {Controlling water infiltration in waste rock piles: {Design}, construction, and monitoring of a large-scale in-situ pilot test pile},
        	shorttitle = {Controlling water infiltration in waste rock piles: {Design}, construction, and monitoring of a large-scale in-situ pilot test pile},
        	journal = {70th Canadian Geotechnical Conference, Ottawa, Ontario, Canada},
        	author = {Martin, Vincent and Bussière, Bruno and Plante, Benoît and Pabst, Thomas and Aubertin, Michel and Medina, Fernando and Lanoix, Marie-Lin Bréard and Dimech, Adrien and Dubuc, Julien and Poaty, Bissé},
        	year = {2017}
        }
        
        @phdthesis{Martin_2018,
            title={Evolution of the Hydrogeotechnical Properties of Paste Tailings Deposited on the Surface},
            author={Vincent Martin},
            year={2018},
            school={École Polytechnique de Montréal}
        }
        
        @inproceedings{Martin_et_al_2019,
          title={A new approach to control contaminated mine drainage generation from waste rock piles: Lessons learned after 4 years of field monitoring},
          author={Martin, Vincent and Pabst, Thomas and Bussière, Bruno and Plante, Benoît and Aubertin, Michel},
           year={2019},
           organization={Proceedings of GeoEnvironmental Engineering 2019 Concordia Montréal}
        }
        
        @article{Martin_et_al_2020,
          title={Geophysical Exploration of a Historical Stamp Mill Dump for the Volume Estimation of Valuable Residues},
          author={Martin, Tina and Kuhn, Kerstin and G{\"u}nther, Thomas and Kniess, Rudolf},
          journal={Journal of Environmental and Engineering Geophysics},
          volume={25},
          number={2},
          pages={275--286},
          year={2020},
          publisher={Environmental and Engineering Geophysics}
        }
        
        @article{martin2020evaluation,
              title={Evaluation of spectral induced polarization field measurements in time and frequency domain},
              author={Martin, Tina and G{\"u}nther, Thomas and Orozco, Adrian Flores and Dahlin, Torleif},
              journal={Journal of Applied Geophysics},
              volume={180},
              pages={104141},
              year={2020},
              publisher={Elsevier}
            }

        \subsubsection{Martin-Crespo}
        
        @article{Martin_Crespo_et_al_2010,
          title={Monitoring study of the mine pond reclamation of Mina Concepci{\'o}n, Iberian Pyrite Belt (Spain)},
          author={Mart{\'\i}n-Crespo, Tom{\'a}s and De Ignacio-San Jos{\'e}, Cristina and G{\'o}mez-Ortiz, David and Mart{\'\i}n-Vel{\'a}zquez, Silvia and Lillo-Ramos, Javier},
          journal={Environmental Earth Sciences},
          volume={59},
          number={6},
          pages={1275},
          year={2010},
          publisher={Springer}
        }

        @article{Martin_Crespo_et_al_2018_Geoenvironmental,
          title={Geoenvironmental characterization of unstable abandoned mine tailings combining geophysical and geochemical methods (Cartagena-La Union district, Spain)},
          author={Mart{\'\i}n-Crespo, Tom{\'a}s and G{\'o}mez-Ortiz, David and Mart{\'\i}n-Vel{\'a}zquez, Silvia and Mart{\'\i}nez-Pag{\'a}n, Pedro and De Ignacio, Cristina and Lillo, Javier and Faz, {\'A}ngel},
          journal={Engineering Geology},
          volume={232},
          pages={135--146},
          year={2018},
          publisher={Elsevier}
        }
        
        @incollection{Martin_Crespo_et_al_2019_Geoenvironmental,
          title={Geoenvironmental characterization of sulfide mine tailings},
          author={Mart{\'\i}n-Crespo, Tom{\'a}s and G{\'o}mez-Ortiz, David and Mart{\'\i}n-Vel{\'a}zquez, Silvia},
          booktitle={Applied Geochemistry with Case Studies on Geological Formations, Exploration Techniques and Environmental Issues},
          year={2019},
          publisher={IntechOpen}
        }

        @article{martin_crespo_2020abandoned,
          title={Abandoned Mine Tailings Affecting Riverbed Sediments in the Cartagena--La Union District, Mediterranean Coastal Area (Spain)},
          author={Mart{\'\i}n-Crespo, Tom{\'a}s and G{\'o}mez-Ortiz, David and Mart{\'\i}n-Vel{\'a}zquez, Silvia and Mart{\'\i}nez-Pag{\'a}n, Pedro and de Ignacio-San Jos{\'e}, Cristina and Lillo, Javier and Faz, {\'A}ngel},
          journal={Remote Sensing},
          volume={12},
          number={12},
          pages={2042},
          year={2020},
          publisher={Multidisciplinary Digital Publishing Institute}
        }

        \subsubsection{Martinez}
        
        @article{martinez2012characterizing,
          title={Characterizing abandoned mining dams by geophysical (ERI) and geochemical methods: the Linares-La Carolina District (southern Spain)},
          author={Mart{\'\i}nez, J and Rey, Javier and Hidalgo, MC and Benavente, J},
          journal={Water, Air, \& Soil Pollution},
          volume={223},
          number={6},
          pages={2955--2968},
          year={2012},
          publisher={Springer}
        }

        @article{martinez2014influence,
          title={Influence of measurement conditions on the resolution of electrical resistivity imaging: The example of abandoned mining dams in the La Carolina District (Southern Spain)},
          author={Martinez, J and Rey, J and Hidalgo, MC and Garrido, J and Rojas, D},
          journal={International Journal of Mineral Processing},
          volume={133},
          pages={67--72},
          year={2014},
          publisher={Elsevier}
        }

        @article{Martinez_et_al_2016_Multidisciplinary,
          title={A multidisciplinary characterization of a tailings pond in the Linares-La Carolina mining district, Spain},
          author={Mart{\'\i}nez, J and Hidalgo, MC and Rey, J and Garrido, J and Kohfahl, C and Benavente, J and Rojas, D},
          journal={Journal of Geochemical Exploration},
          volume={162},
          pages={62--71},
          year={2016},
          publisher={Elsevier}
        }

        @article{Martinez_et_al_2018,
          title={Potential to predict depth-specific soil--water content beneath an olive tree using electromagnetic conductivity imaging},
          author={Martinez, G and Huang, J and Vanderlinden, K and Gir{\'a}ldez, JV and Triantafilis, J},
          journal={Soil use and management},
          volume={34},
          number={2},
          pages={236--248},
          year={2018},
          publisher={Wiley Online Library}
        }
        
        \subsubsection{Martinez-Pagan}
        
        @article{martinez_pagan2009electrical,
          title={Electrical resistivity imaging revealed the spatial properties of mine tailing ponds in the Sierra Minera of Southeast Spain},
          author={Mart{\'\i}nez-Pag{\'a}n, Pedro and Faz Cano, {\'A}ngel and Aracil, Enrique and Arocena, Joselito M},
          journal={Journal of Environmental \& Engineering Geophysics},
          volume={14},
          number={2},
          pages={63--76},
          year={2009},
          publisher={Society of Exploration Geophysicists}
        }
        
        @article{martinez2010self,
          title={Self-potential monitoring of a salt plume},
          author={Mart{\'\i}nez-Pag{\'a}n, P and Jardani, Abderrahim and Revil, A and Haas, A},
          journal={Geophysics},
          volume={75},
          number={4},
          pages={WA17--WA25},
          year={2010},
          publisher={Society of Exploration Geophysicists}
        }


        @article{martinez_pagan2021electrical,
          title={Electrical Resistivity Imaging Applied to Tailings Ponds: An Overview},
          author={Martinez-Pagan, Pedro and G{\'o}mez-Ortiz, David and Mart{\'\i}n-Crespo, Tom{\'a}s and Mart{\'\i}n-Vel{\'a}zquez, Silvia and Martinez-Segura, Marcos},
          journal={Mine Water and the Environment},
          pages={1--13},
          year={2021},
          publisher={Springer}
        }

        \subsubsection{Martinez-Segura}
        
        @article{Martinez_Segura_et_al_2020,
          title={Volumetric characterisation of waste deposits generated during the production of fertiliser derived from phosphoric rock by using LiDAR and electrical resistivity tomography},
          author={Mart{\'\i}nez-Segura, Marcos A and V{\'a}sconez-Maza, Marco D and Garc{\'\i}a-Nieto, Mar{\'\i}a C},
          journal={Science of The Total Environment},
          volume={716},
          pages={137076},
          year={2020},
          publisher={Elsevier}
        }

        \subsubsection{Martorana}
        
        @article{Martorana_et_al_2008,
          title={Comparative tests on different multi-electrode arrays using models in near-surface geophysics},
          author={Martorana, R and Fiandaca, G and Casas Ponsati, A and Cosentino, PL},
          journal={Journal of Geophysics and Engineering},
          volume={6},
          number={1},
          pages={1--20},
          year={2008},
          publisher={Oxford University Press}
        }
        
        @article{martorana_integrated_2014,
        	title = {Integrated geophysical survey for 3D modelling of a coastal aquifer polluted by seawater},
        	volume = {12},
        	shorttitle = {Integrated geophysical survey for 3D modelling of a coastal aquifer polluted by seawater},
        	journal = {Near Surf Geophys},
        	author = {Martorana, R and Lombardo, L and Messina, N and Luzio, D},
        	year = {2014},
        	pages = {45--59}
        }
        
        @article{Martorana_et_al_2015,
        	title = {Influence of different array datasets on reliability of electrical resistivity tomography},
        	volume = {34},
        	shorttitle = {Influence of different array datasets on reliability of electrical resistivity tomography},
        	journal = {Gruppo Nazionale di Geofisica della Terra Solida-34° Convegno Nazionale},
        	author = {Martorana, R and Capizzi, P and D’Alessandro, A and Luzio, D},
        	year = {2015},
        	note = {3},
        	pages = {98--106}
        }
        
        @article{Martorana_et_al_2017,
        	title = {Comparison of different sets of array configurations for multichannel 2D {ERT} acquisition},
        	volume = {137},
        	issn = {0926-9851},
        	shorttitle = {Comparison of different sets of array configurations for multichannel 2D {ERT} acquisition},
        	journal = {Journal of Applied Geophysics},
        	author = {Martorana, R and Capizzi, P and D’Alessandro, Antonino and Luzio, D},
        	year = {2017},
        	pages = {34--48}
        }
        
        \subsubsection{Mary}
        
        @article{mary2016mapping,
          title={Mapping tree root system in dikes using induced polarization: Focus on the influence of soil water content},
          author={Mary, Benjamin and Saracco, Ginette and Peyras, Laurent and Vennetier, Michel and M{\'e}riaux, Patrice and Camerlynck, Christian},
          journal={Journal of Applied Geophysics},
          volume={135},
          pages={387--396},
          year={2016},
          publisher={Elsevier}
        }
        
        @article{mares2016examining,
          title={Examining diel patterns of soil and xylem moisture using electrical resistivity imaging},
          author={Mares, Rachel and Barnard, Holly R and Mao, Deqiang and Revil, Andr{\'e} and Singha, Kamini},
          journal={Journal of Hydrology},
          volume={536},
          pages={327--338},
          year={2016},
          publisher={Elsevier}
        }
        
        @article{mary2020time,
          title={Time-lapse monitoring of root water uptake using electrical resistivity tomography and mise-{\`a}-la-masse: a vineyard infiltration experiment},
          author={Mary, Benjamin and Peruzzo, Luca and Boaga, Jacopo and Cenni, Nicola and Schmutz, Myriam and Wu, Yuxin and Hubbard, Susan S and Cassiani, Giorgio},
          journal={Soil},
          volume={6},
          number={1},
          pages={95--114},
          year={2020},
          publisher={Copernicus GmbH}
        }
        
        @article{mary2021combining,
          title={Combining models of root-zone hydrology and geoelectrical measurements: recent advances and future prospects},
          author={Mary, Benjamin and Peruzzo, Luca and Iv{\'a}n, Veronika and Facca, Enrico and Manoli, Gabriele and Putti, Mario and Camporese, Matteo and Wu, Yuxin and Cassiani, Giorgio},
          journal={Frontiers in Water},
          pages={167},
          year={2021},
          publisher={Frontiers}
        }
        
        \subsubsection{Masi}
        
        @article{masi2020monitoring,
          title={Monitoring of internal erosion processes by time-lapse electrical resistivity tomography},
          author={Masi, Matteo and Ferdos, Farzad and Losito, Gabriella and Solari, Luca},
          journal={Journal of Hydrology},
          volume={589},
          pages={125340},
          year={2020},
          publisher={Elsevier}
        }

        \subsubsection{Masrouri}
        
        @article{Masrouri_et_al_2008,
          title={Laboratory hydraulic testing in unsaturated soils},
          author={Masrouri, Farimah and Bicalho, K{\'a}tia V and Kawai, Katsuyuki},
          journal={Geotechnical and Geological Engineering},
          volume={26},
          number={6},
          pages={691--704},
          year={2008},
          publisher={Springer}
        }

        \subsubsection{Massari}
        
        @article{massari2014potential,
          title={Potential of soil moisture observations in flood modelling: Estimating initial conditions and correcting rainfall},
          author={Massari, Christian and Brocca, Luca and Moramarco, Tommaso and Tramblay, Yves and Lescot, Jean-Francois Didon},
          journal={Advances in Water Resources},
          volume={74},
          pages={44--53},
          year={2014},
          publisher={Elsevier}
        }

        \subsubsection{Matsuoka}
        
        @article{matsuoka_monitoring_2003,
        	title = {Monitoring periglacial processes: new methodology and technology},
        	volume = {14},
        	issn = {1045-6740},
        	shorttitle = {Monitoring periglacial processes: new methodology and technology},
        	number = {4},
        	journal = {Permafrost and Periglacial Processes},
        	author = {Matsuoka, Norikazu and Humlum, Ole},
        	year = {2003},
        	pages = {299--303}
        }

        \subsubsection{Maurer}
        
        @article{maurer_geophysical_2007,
        	title = {Geophysical imaging of alpine rock glaciers},
        	volume = {53},
        	issn = {0022-1430},
        	shorttitle = {Geophysical imaging of alpine rock glaciers},
        	number = {180},
        	journal = {Journal of Glaciology},
        	author = {Maurer, Hansruedi and Hauck, Christian},
        	year = {2007},
        	pages = {110--120}
        }

        @article{Maurer_et_al_2010,
          title={Recent advances in optimized geophysical survey design},
          author={Maurer, Hansruedi and Curtis, Andrew and Boerner, David E},
          journal={Geophysics},
          volume={75},
          number={5},
          pages={75A177--75A194},
          year={2010},
          publisher={Society of Exploration Geophysicists}
        }

        \subsubsection{Mayer}
        
        @article{Mayer_et_al_2002,
              title={Multicomponent reactive transport modeling in variably saturated porous media using a generalized formulation for kinetically controlled reactions},
              author={Mayer, K Ulrich and Frind, Emil O and Blowes, David W},
              journal={Water Resources Research},
              volume={38},
              number={9},
              pages={13--1},
              year={2002},
                }

    \subsection{MB}
    
        \subsubsection{Mbonimpa}
        
        @article{Mbonimpa_et_al_2002,
        	title = {Practical pedotransfer functions for estimating the saturated hydraulic conductivity},
        	volume = {20},
        	issn = {0960-3182},
        	number = {3},
        	journal = {Geotechnical \& Geological Engineering},
        	author = {Mbonimpa, M and Aubertin, M and Chapuis, RP and Bussière, B},
        	year = {2002},
        	pages = {235--259}
        }
        
        @article{Mbonimpa_et_al_2003,
          title={Diffusion and consumption of oxygen in unsaturated cover materials},
          author={Mbonimpa, M and Aubertin, M and Aachib, M and Bussi{\`e}re, B},
          journal={Canadian Geotechnical Journal},
          volume={40},
          number={5},
          pages={916--932},
          year={2003},
          publisher={NRC Research Press}
        }
        
        @article{Mbonimpa_et_al_2006,
          title={Predicting the unsaturated hydraulic conductivity of granular soils from basic geotechnical properties using the modified Kovacs (MK) model and statistical models},
          author={Mbonimpa, Mamert and Aubertin, M and Bussi{\`e}re, B},
          journal={Canadian Geotechnical Journal},
          volume={43},
          number={8},
          pages={773--787},
          year={2006},
          publisher={NRC Research Press}
        }

    \subsection{MC}
    
        \subsubsection{McCarter}
        
        @article{McCarter_1990,
        	title = {Design and operating considerations for mine waste embankments},
        	shorttitle = {Design and operating considerations for mine waste embankments},
        	author = {McCarter, MK},
        	year = {1990}
        }
        
        @article{mccarter2005electrical_oedometer,
          title={Electrical property measurements using a modified hydraulic oedometer},
          author={McCarter, WJ and Blewett, J and Chrisp, TM and Starrs, G},
          journal={Canadian geotechnical journal},
          volume={42},
          number={2},
          pages={655--662},
          year={2005},
          publisher={NRC Research Press Ottawa, Canada}
        }

    \subsection{ME}
    
        \subsubsection{Medina-Cetina}
        
        @article{medina2008stochastic,
          title={Stochastic design of an early warning system},
          author={Medina-Cetina, Zenon and Nadim, Farrokh},
          journal={Georisk},
          volume={2},
          number={4},
          pages={223--236},
          year={2008},
          publisher={Taylor \& Francis}
        }

        \subsubsection{MEND}
        
        
        @article{MEND_1991,
        	title = {1.11.1 - Critical literature review of acid drainage from waste rock},
        	abstract = {MEND: Mine Environment Neutral Drainage},
        	journal = {Canadian Mine Environment Neutral Drainage Program},
        	author = {MEND},
        	year = {1991}
        	}
            
    @article{MEND_1999,
    	title = {2.22.2 - Études de laboratoire sur l'efficacité de recouvrement construites à partir de résidus miniers},
    	abstract = {MEND: Mine Environment Neutral Drainage},
    	journal = {Canadian Mine Environment Neutral Drainage Program},
    	author = {MEND},
    	year = {1999}
    	}
    	
     @article{MEND_LTA_2000,
    	title = {2.22.4 - Field performance of the Les Terrains Aurifères composite dry covers},
    	abstract = {MEND: Mine Environment Neutral Drainage},
    	journal = {Canadian Mine Environment Neutral Drainage Program},
    	author = {MEND},
    	year = {2000}
    	}
 
    @article{MEND_2001,
    	title = {5.4.2 - Summary},
    	abstract = {MEND: Mine Environment Neutral Drainage},
    	journal = {Canadian Mine Environment Neutral Drainage Program},
    	author = {MEND},
    	year = {2001}
    	}
    	
    @article{MEND_2004,
    	title = {2.21.4 - Design, Construction and Performance Monitoring of Cover Systems
        for Waste Rock and Tailings},
    	abstract = {MEND: Mine Environment Neutral Drainage},
    	journal = {Canadian Mine Environment Neutral Drainage Program},
    	author = {MEND},
    	year = {2004}
    	}
    	
    @article{MEND_2017,
    	title = {2.50.1 - Study of Tailings Management Technologies},
    	abstract = {MEND: Mine Environment Neutral Drainage},
    	journal = {Canadian Mine Environment Neutral Drainage Program},
    	author = {MEND},
    	year = {2017}
    	}
           
        
        @article{MEND_2_21_4_2004,
    	title = {Project 2.21.4 - Design, construction and performance monitoring of cover systems for waste rock and tailings},
    	abstract = {MEND: Mine Environment Neutral Drainage},
    	journal = {Canadian Mine Environment Neutral Drainage Program},
    	author = {MEND},
    	year = {2004}
    	}

        \subsubsection{MERN}
        
        @article{guide_restauration_MERN,
    	title = {Guide de préparation du plan de réaménagement et de restauration des sites miniers au Québec},
    	abstract = {},
    	journal = {},
    	author = {Ministère de l’Énergie et des Ressources naturelles (MERN)},
    	year = {2017},
    	pages = {82}
    	}
	
        \subsubsection{Merritt}
        
        @article{Merritt_et_al_2014,
        	title = {3D ground model development for an active landslide in {Lias} mudrocks using geophysical, remote sensing and geotechnical methods},
        	volume = {11},
        	issn = {1612-510X},
        	shorttitle = {3D ground model development for an active landslide in {Lias} mudrocks using geophysical, remote sensing and geotechnical methods},
        	number = {4},
        	journal = {Landslides},
        	author = {Merritt, AJ and Chambers, JE and Murphy, W and Wilkinson, PB and West, LJ and Gunn, DA and Meldrum, PI and Kirkham, M and Dixon, N},
        	year = {2014},
        	pages = {537--550}
        }

        @article{Merritt_et_al_2016,
          title={Measurement and modelling of moisture—electrical resistivity relationship of fine-grained unsaturated soils and electrical anisotropy},
          author={Merritt, AJ and Chambers, JE and Wilkinson, PB and West, LJ and Murphy, W and Gunn, D and Uhlemann, S},
          journal={Journal of Applied Geophysics},
          volume={124},
          pages={155--165},
          year={2016},
          publisher={Elsevier}
        }
        
        @article{Merritt_et_al_2018,
        	title = {Landslide activation behaviour illuminated by electrical resistance monitoring},
        	volume = {43},
        	issn = {0197-9337},
        	shorttitle = {Landslide activation behaviour illuminated by electrical resistance monitoring},
        	number = {6},
        	journal = {Earth Surface Processes and Landforms},
        	author = {Merritt, AJ and Chambers, JE and Murphy, W and Wilkinson, PB and West, LJ and Uhlemann, S and Meldrum, PI and Gunn, D},
        	year = {2018},
        	pages = {1321--1334}
        }

        \subsubsection{MeterGroup}
        
        @article{MeterGroup_EM60_2018,
        	title = {EM60 Datasheet},
        	author = {MeterGroup},
        	year = {2018}
        }
        
        @article{MeterGroup_5TE_2018,
        	title = {5TE Datasheet},
        	author = {MeterGroup},
        	year = {2018}
        }
        
        @article{MeterGroup_GS3_2018,
        	title = {GS3 Datasheet},
        	author = {MeterGroup},
        	year = {2018}
        }
        
        @article{MeterGroup_T12_2019,
        	title = {Teros 12 Datasheet},
        	author = {MeterGroup},
        	year = {2019}
        }

        \subsubsection{Meyer}
        
        @book{Meyer_1991,
          title={Applications de la g{\'e}ophysique aux recherches d'eau},
          author={Meyer de Stadelhofen, C},
          year={1991},
          publisher={Techniques \& Doc}
        }

        \subsubsection{Meyerhoff}
        
        @article{Meyerhoff_et_al_2014,
          title={Characterization of groundwater and surface water mixing in a semiconfined karst aquifer using time-lapse electrical resistivity tomography},
          author={Meyerhoff, Steven B and Maxwell, Reed M and Revil, Andr{\'e} and Martin, Jonathan B and Karaoulis, Marios and Graham, Wendy D},
          journal={Water Resources Research},
          volume={50},
          number={3},
          pages={2566--2585},
          year={2014},
          publisher={Wiley Online Library}
        }

    \subsection{MI}
    
        \subsubsection{Mian}
        
        @article{Mian_et_al_2003,
        	title = {Tailings erosion and resuspension in two mine tailings ponds due to wind waves},
        	volume = {7},
        	issn = {1093-0191},
        	shorttitle = {Tailings erosion and resuspension in two mine tailings ponds due to wind waves},
        	number = {4},
        	journal = {Advances in Environmental Research},
        	author = {Mian, M Haneef and Yanful, Ernest K},
        	year = {2003},
        	pages = {745--765}
        }

        \subsubsection{Michot}
        
        @article{Michot_et_al_2003,
        	title = {Spatial and temporal monitoring of soil water content with an irrigated corn crop cover using surface electrical resistivity tomography},
        	volume = {39},
        	issn = {1944-7973},
        	shorttitle = {Spatial and temporal monitoring of soil water content with an irrigated corn crop cover using surface electrical resistivity tomography},
        	number = {5},
        	journal = {Water Resources Research},
        	author = {Michot, Didier and Benderitter, Yves and Dorigny, Abel and Nicoullaud, Bernard and King, Dominique and Tabbagh, Alain},
        	year = {2003}
        }
        
        @article{michot2016nonstationarity,
          title={Nonstationarity of the electrical resistivity and soil moisture relationship in a heterogeneous soil system: a case study},
          author={Michot, Didier and Thomas, Zahra and Adam, Issifou},
          journal={Soil},
          volume={2},
          number={2},
          pages={241--255},
          year={2016},
          publisher={Copernicus GmbH}
        }
        
        \subsubsection{Mihelcic}
        
        @book{Mihelcic_1999,
          title={Fundamentals of environmental engineering},
          author={Mihelcic, James R},
          year={1999}
        }
                
                
        \subsubsection{Miranda}

        @article{Miranda_et_al_2009,
        	title = {What does the ratio of injected current to electrode area tell us about current density in the brain during {tDCS}?},
        	volume = {120},
        	issn = {1388-2457},
        	shorttitle = {What does the ratio of injected current to electrode area tell us about current density in the brain during {tDCS}?},
        	number = {6},
        	journal = {Clinical Neurophysiology},
        	author = {Miranda, Pedro Cavaleiro and Faria, Paula and Hallett, Mark},
        	year = {2009},
        	pages = {1183--1187}
        }

        \subsubsection{Miyazaki}
        
        @book{Miyazaki_2005,
          title={Water flow in soils},
          author={Miyazaki, Tsuyoshi},
          year={2005},
          publisher={CRC Press}
        }

    \subsection{MO}
    
        \subsubsection{Moghadas}
    
            @article{Moghadas_et_al_2019,
              title={Machine learning to estimate soil moisture from geophysical measurements of electrical conductivity},
              author={Moghadas, Davood and Badorreck, Annika},
              journal={Near Surface Geophysics},
              volume={17},
              number={2},
              pages={181--195},
              year={2019},
              publisher={Wiley Online Library}
            }
    
        \subsubsection{Mojica}
        
        @article{Mojica_et_al_2013,
          title={Study of seasonal rainfall infiltration via time-lapse surface electrical resistivity tomography: Case study of Gamboa area, Panama Canal Watershed},
          author={Mojica, Alexis and D{\'\i}az, Irving and Ho, Carlos A and Ogden, Fred and Pinz{\'o}n, Reinhardt and F{\'a}brega, Jos{\'e} and Vega, David and Hendrickx, Jan},
          journal={Air, Soil and Water Research},
          volume={6},
          pages={ASWR--S12306},
          year={2013},
          publisher={SAGE Publications Sage UK: London, England}
        }
        
        \subsubsection{Molson}
        
        @article{Molson_et_al_2005,
          title={Numerical simulations of pyrite oxidation and acid mine drainage in unsaturated waste rock piles},
          author={Molson, JW and Fala, O and Aubertin, M and Bussi{\`e}re, B},
          journal={Journal of Contaminant Hydrology},
          volume={78},
          number={4},
          pages={343--371},
          year={2005},
          publisher={Elsevier}
        }
        
        @inproceedings{Molson_et_al_2008,
          title={Geochemical transport modelling of acid mine drainage within heterogeneous waste rock piles},
          author={Molson, J and Fala, O and Aubertin, M and Bussi{\`e}re, B},
          booktitle={Proceedings of the 61st Canadian Geotechnical Conference and 9th Joint CSG/IAH-CNC Groundwater Specialty Conference, Edmonton, Alta},
          volume={2124},
          pages={15861593},
          year={2008},
          organization={Citeseer}
        }
        
        \subsubsection{Moncur}
        
        @article{moncur2005release,
          title={Release, transport and attenuation of metals from an old tailings impoundment},
          author={Moncur, MC and Ptacek, CJ and Blowes, DW and Jambor, JL},
          journal={Applied geochemistry},
          volume={20},
          number={3},
          pages={639--659},
          year={2005},
          publisher={Elsevier}
        }
                
        \subsubsection{Monterroso}
        
        @article{Monterroso_et_al_1998,
            title={Prediction of the acid generating potential of coal mining spoils},
            author={Monterroso, C and Mac{\'\i}as, F},
            journal={International Journal of Surface Mining, Reclamation and Environment},
            volume={12},
            number={1},
            pages={5--9},
            year={1998},
            publisher={Taylor \& Francis}
            }

        \subsubsection{Moreau}
        
        @article{Moreau_et_al_2004,
        	title = {Electrical resistivity survey to investigate biogas migration under leachate recirculation events},
        	shorttitle = {Electrical resistivity survey to investigate biogas migration under leachate recirculation events},
        	author = {Moreau, Sylvain and Bouyé, Jean-Michel and Duquennoi, Christian and Barina, Giulia and Oberti, Odile},
        	year = {2004}
        }

        @article{Moreau_et_al_2011,
        	title = {Laboratory test to study waste moisture from resistivity},
        	volume = {164},
        	issn = {1747-6526},
        	number = {1},
        	journal = {Proceedings of the Institution of Civil Engineers},
        	author = {Moreau, Sylvain and Ripaud, Florent and Saidi, Fethi and Bouyé, Jean-Michel},
        	year = {2011},
        	pages = {17}
        }

        \subsubsection{Moreira}
        
        @article{moreira2020hydrogelogical,
          title={Hydrogelogical characterization of a waste rock pile and bedrock affected by acid mine drainage from geophysical survey},
          author={Moreira, Cesar Augusto and Casagrande, Matheus Felipe Stanfoca and de Siqueira B{\"u}chi, Fernanda Miranda and Targa, D{\'e}bora Andrade},
          journal={SN Applied Sciences},
          volume={2},
          number={7},
          pages={1--12},
          year={2020},
          publisher={Springer}
        }

        \subsubsection{Morris}
        
        @article{Morris_et_al_1996,
          title={Geoelectric monitoring of a tracer injection experiment: modeling and interpretation},
          author={Morris, M and R{\o}nning, JS and Lile, OB},
          journal={Eur. J. Environ. Engng Geophys},
          volume={1},
          pages={15--34},
          year={1996}
        }
        
        \subsubsection{moses}
        
        @article{Moses_et_al_1987,
          title={Aqueous pyrite oxidation by dissolved oxygen and by ferric iron},
          author={Moses, Carl O and Nordstrom, D Kirk and Herman, Janet S and Mills, Aaron L},
          journal={Geochimica et Cosmochimica Acta},
          volume={51},
          number={6},
          pages={1561--1571},
          year={1987},
          publisher={Elsevier}
        }
                
    \subsection{MU}
    
        \subsubsection{Mualem}
        
        @article{Mualem_1976,
          title={A new model for predicting the hydraulic conductivity of unsaturated porous media},
          author={Mualem, Yechezkel},
          journal={Water resources research},
          volume={12},
          number={3},
          pages={513--522},
          year={1976},
          publisher={Wiley Online Library}
        }
        
        \subsubsection{Mudd}
        
        @article{mudd2007global,
          title={Global trends in gold mining: Towards quantifying environmental and resource sustainability},
          author={Mudd, Gavin M},
          journal={Resources Policy},
          volume={32},
          number={1-2},
          pages={42--56},
          year={2007},
          publisher={Elsevier}
        }

        \subsubsection{Murton}
        
        @article{murton_monitoring_2016,
        	title = {Monitoring rock freezing and thawing by novel geoelectrical and acoustic techniques},
        	volume = {121},
        	issn = {2169-9011},
        	shorttitle = {Monitoring rock freezing and thawing by novel geoelectrical and acoustic techniques},
        	number = {12},
        	journal = {Journal of Geophysical Research: Earth Surface},
        	author = {Murton, Julian B and Kuras, Oliver and Krautblatter, Michael and Cane, Tim and Tschofen, Dominique and Uhlemann, Sebastian and Schober, Sandra and Watson, Phil},
        	year = {2016},
        	pages = {2309--2332}
        }

\section{N}

    \subsection{NA}
    
        \subsubsection{Nastev}
        
        @inproceedings{Nastev_et_al_2000,
        	title = {Hydrogeological modelling for the reclamation work at the {Lorraine} mine site {Québec}},
        	booktitle = {Proc. 1st {Joint} {IAH}-{CNC}-{CGS} {Groundwater} {Specialty} {Conference}, {Montréal}},
        	author = {Nastev, M. and Aubertin, M.},
        	year = {2000},
        	pages = {311--318}
        }

        \subsubsection{Navfac}
        
        @article{Navfac_1974,
          title={Design manual-soil mechanics, foundations, and earth structures},
          author={Navfac, DM},
          journal={US Government Printing Office, Washington, DC},
          year={1974}
        }

    \subsection{NE}
    
        \subsubsection{Nelson}
        
        @incollection{Nelson_et_al_2001,
          title={Depth of wetting and the active zone},
          author={Nelson, John D and Overton, Daniel D and Durkee, Dean B},
          booktitle={Expansive clay soils and vegetative influence on shallow foundations},
          pages={95--109},
          year={2001}
        }
        
        \subsubsection{Neyamadpour}
        
        @article{neyamadpour20193d,
          title={3D electrical resistivity tomography as an aid in investigating gravimetric water content and shear strength parameters},
          author={Neyamadpour, Ahmad},
          journal={Environmental Earth Sciences},
          volume={78},
          number={19},
          pages={1--14},
          year={2019},
          publisher={Springer}
        }

        
    \subsection{NG}
    
        \subsubsection{Ng}
        
        @incollection{Ng_et_al_2008,
          title={Monitoring the performance of unsaturated soil slopes},
          author={Ng, Charles WW and Springman, Sarah M and Alonso, Eduardo E},
          booktitle={Laboratory and Field Testing of Unsaturated Soils},
          pages={187--204},
          year={2008},
          publisher={Springer}
        }

        @article{Ng_et_al_2015,
          title={Comparisons of different suction control techniques by water retention curves: theoretical and experimental studies},
          author={Ng, CWW and Zhou, C and Leung, AK},
          journal={Vadose Zone Journal},
          volume={14},
          number={9},
          year={2015},
          publisher={The Soil Science Society of America, Inc.}
        }
        
    \subsection{NI}
    
        \subsubsection{Nichol}
        
        @phdthesis{nichol_transient_2002,
    	title = {Transient flow and transport in unsaturated heterogeneous media: field experiments in mine waste rock},
    	shorttitle = {Transient flow and transport in unsaturated heterogeneous media: field experiments in mine waste rock},
    	school = {University of British Columbia},
    	author = {Nichol, Craig Ferguson},
    	year = {2002}
        }
        
        @article{nichol_fieldscale_2005,
        	title = {Field‐scale experiments of unsaturated flow and solute transport in a heterogeneous porous medium},
        	volume = {41},
        	issn = {1944-7973},
        	shorttitle = {Field‐scale experiments of unsaturated flow and solute transport in a heterogeneous porous medium},
        	number = {5},
        	journal = {Water Resources Research},
        	author = {Nichol, Craig and Smith, Leslie and Beckie, Roger},
        	year = {2005}
        }
        
        \subsubsection{Nicholson}
    
    @article{Nicholson_1994,
          title={Iron-sulfide oxidation mechanisms: laboratory studies},
          author={Nicholson, RV},
          journal={Environmental Geochemistry of Sulphide Mine-Wastes},
          volume={22},
          pages={163--183},
          year={1994},
          publisher={Short course handbook, Mineral Association of Canada}
        }
    
        \subsubsection{Nickschick}
        
        @article{Nickschick_et_al_2017,
          title={Architecture and temporal variations of a terrestrial CO 2 degassing site using electric resistivity tomography and self-potential},
          author={Nickschick, Tobias and Flechsig, Christina and Meinel, Cornelia and Mrlina, Jan and K{\"a}mpf, Horst},
          journal={International Journal of Earth Sciences},
          volume={106},
          number={8},
          pages={2915--2926},
          year={2017},
          publisher={Springer}
        }

        \subsubsection{Nijland}
        
        @article{Nijland_et_al_2010,
          title={Detection of soil moisture and vegetation water abstraction in a Mediterranean natural area using electrical resistivity tomography},
          author={Nijland, Wiebe and Van der Meijde, Mark and Addink, Elisabeth A and De Jong, Steven M},
          journal={Catena},
          volume={81},
          number={3},
          pages={209--216},
          year={2010},
          publisher={Elsevier}
        }
        
        \subsubsection{Nimmer}
        
        @article{nimmer_electrical_2007,
        	title = {Electrical resistivity imaging of conductive plume dilution in fractured rock},
        	volume = {15},
        	issn = {1431-2174},
        	shorttitle = {Electrical resistivity imaging of conductive plume dilution in fractured rock},
        	number = {5},
        	journal = {Hydrogeology Journal},
        	author = {Nimmer, Robin E and Osiensky, James L and Binley, Andrew M and Sprenke, Kenneth F and Williams, Barbara C},
        	year = {2007},
        	pages = {877--890}
        }
        
        @article{nimmer_three-dimensional_2008,
        	title = {Three-dimensional effects causing artifacts in two-dimensional, cross-borehole, electrical imaging},
        	volume = {359},
        	issn = {0022-1694},
        	shorttitle = {Three-dimensional effects causing artifacts in two-dimensional, cross-borehole, electrical imaging},
        	number = {1-2},
        	journal = {Journal of Hydrology},
        	author = {Nimmer, Robin E and Osiensky, James L and Binley, Andrew M and Williams, Barbara C},
        	year = {2008},
        	pages = {59--70}
        }
        
    \subsection{NO}
    
        \subsubsection{Nobes}
        
        @article{Nobes_1996,
          title={Troubled waters: Environmental applications of electrical and electromagnetic methods},
          author={Nobes, David C},
          journal={Surveys in Geophysics},
          volume={17},
          number={4},
          pages={393--454},
          year={1996},
          publisher={Springer}
        }
        
        \subsubsection{Noborio}
        
        @article{noborio2001measurement,
          title={Measurement of soil water content and electrical conductivity by time domain reflectometry: a review},
          author={Noborio, Kosuke},
          journal={Computers and electronics in agriculture},
          volume={31},
          number={3},
          pages={213--237},
          year={2001},
          publisher={Elsevier}
        }

        \subsubsection{Nordstrom}
        
        @article{Nordstrom_et_al_1999,
          title={Negative pH, efflorescent mineralogy, and consequences for environmental restoration at the Iron Mountain Superfund site, California},
          author={Nordstrom, D Kirk and Alpers, Charles N},
          journal={Proceedings of the National Academy of Sciences},
          volume={96},
          number={7},
          pages={3455--3462},
          year={1999},
          publisher={National Acad Sciences}
        }
        
        @article{nordstrom2000negative,
          title={Negative pH and extremely acidic mine waters from Iron Mountain, California},
          author={Nordstrom, Darrell Kirk and Alpers, Charles N and Ptacek, Carol J and Blowes, David W},
          journal={Environmental Science \& Technology},
          volume={34},
          number={2},
          pages={254--258},
          year={2000},
          publisher={ACS Publications}
        }

        
        @article{Nordstrom_2011,
              title={Mine waters: acidic to Circmneutral},
              author={Nordstrom, D Kirk},
              journal={Elements},
              volume={7},
              number={6},
              pages={393--398},
              year={2011},
              publisher={Mineralogical Association of Canada}
            }
        
        @article{nordstrom2015hydrogeochemistry,
          title={Hydrogeochemistry and microbiology of mine drainage: an update},
          author={Nordstrom, D Kirk and Blowes, David W and Ptacek, Carol J},
          journal={Applied Geochemistry},
          volume={57},
          pages={3--16},
          year={2015},
          publisher={Elsevier}
        }

        \subsubsection{Northey}
        
        @article{northey2014modelling,
          title={Modelling future copper ore grade decline based on a detailed assessment of copper resources and mining},
          author={Northey, Stephen and Mohr, Steve and Mudd, Gavin Mark and Weng, Zhehan and Giurco, Damien},
          journal={Resources, Conservation and Recycling},
          volume={83},
          pages={190--201},
          year={2014},
          publisher={Elsevier}
        }

        \subsubsection{Nouveau}
        
        @article{nouveau_electrical_2016,
        	title = {Electrical and thermal behavior of unsaturated soils: experimental results},
        	volume = {128},
        	issn = {0926-9851},
        	shorttitle = {Electrical and thermal behavior of unsaturated soils: experimental results},
        	journal = {Journal of Applied Geophysics},
        	author = {Nouveau, Marie and Grandjean, Gilles and Leroy, Philippe and Philippe, Mickael and Hedri, Estelle and Boukcim, Hassan},
        	year = {2016},
        	pages = {115--122}
        }

\section{O}
    
    \subsection{OG}
    
        \subsubsection{Ogilvy}
        
        @article{ogilvy_automated_2009,
        	title = {Automated monitoring of coastal aquifers with electrical resistivity tomography},
        	volume = {7},
        	shorttitle = {Automated monitoring of coastal aquifers with electrical resistivity tomography},
        	number = {5-6},
        	journal = {Near Surface Geophysics},
        	author = {Ogilvy, RD and Meldrum, PI and Kuras, O and Wilkinson, PB and Chambers, JE and Sen, M and Pulido-Bosch, A and Gisbert, J and Jorreto, S and Frances, I},
        	year = {2009},
        	pages = {367--375}
        }

    \subsection{OK}
    
        \subsubsection{OKane}
        
        @article{OKane_1995,
        	title = {Aspects on the performance or the till cover system at {Equity} {Silver} {Mines} {Ltd}},
        	journal = {Sudbury '95, Conference on Mining and the Environment},
        	author = {O’Kane, M},
        	year = {1995}
        }
        
        @article{OKane_et_al_1998,
        	title = {Instrumentation and monitoring of an engineered soil cover system for mine waste rock},
        	volume = {35},
        	issn = {0008-3674},
        	number = {5},
        	journal = {Canadian Geotechnical Journal},
        	author = {O'Kane, M and Wilson, GW and Barbour, SL},
        	year = {1998},
        	pages = {828--846}
        }

    \subsection{OL}
    
        \subsubsection{Oldenborger}
        
        @article{oldenborger_sensitivity_2005,
        	title = {Sensitivity of electrical resistivity tomography data to electrode position errors},
        	volume = {163},
        	issn = {1365-246X},
        	shorttitle = {Sensitivity of electrical resistivity tomography data to electrode position errors},
        	number = {1},
        	journal = {Geophysical Journal International},
        	author = {Oldenborger, Greg A and Routh, Partha S and Knoll, Michael D},
        	year = {2005},
        	pages = {1--9}
        }
        
        @article{oldenborger2018monitoring,
          title={Monitoring changes in unfrozen water content with electrical resistivity surveys in cold continuous permafrost},
          author={Oldenborger, Greg A and LeBlanc, Anne-Marie},
          journal={Geophysical Journal International},
          volume={215},
          number={2},
          pages={965--977},
          year={2018},
          publisher={Oxford University Press}
        }
        
        \subsubsection{Oldenburg}
            
        @article{Oldenburg_et_al_1999_Estimating,
          title={Estimating depth of investigation in dc resistivity and IP surveys},
          author={Oldenburg, Douglas W and Li, Yaoguo},
          journal={Geophysics},
          volume={64},
          number={2},
          pages={403--416},
          year={1999},
          publisher={Society of Exploration Geophysicists}
        }

        \subsubsection{Olenchenko}
        
        @article{olenchenko2016vertical,
          title={Vertical and lateral spreading of highly mineralized acid drainage solutions (Ur dump, Salair): electrical resistivity tomography and hydrogeochemical data},
          author={Olenchenko, VV and Kucher, DO and Bortnikova, SB and Gas’kova, OL and Edelev, AV and Gora, MP},
          journal={Russian Geology and Geophysics},
          volume={57},
          number={4},
          pages={617--628},
          year={2016},
          publisher={Elsevier}
        }
        
        @article{olenchenko2020electrical,
          title={Electrical resistivity dynamics beneath the weathered mine tailings in response to ambient temperature},
          author={Olenchenko, Vladimir V and Osipova, Polina S and Yurkevich, Nataliya V and Bortnikova, Svetlana B},
          journal={The Journal of Environmental \& Engineering Geophysics},
          volume={25},
          number={1},
          pages={55--63},
          year={2020},
          publisher={Environmental and Engineering Geophysics}
        }

        \subsubsection{Olias}
        
        @article{Olias_et_al_2015,
            title={Background conditions and mining pollution throughout history in the R{\'\i}o Tinto (SW Spain)},
            author={Ol{\'\i}as, Manuel and Nieto, Jos{\'e} Miguel},
            journal={Environments},
            volume={2},
            number={3},
            pages={295--316},
            year={2015},
            publisher={Multidisciplinary Digital Publishing Institute}
        }
        
        \subsubsection{Olivier}
        
        @article{olivier2017monitoring,
          title={Monitoring the stability of tailings dam walls with ambient seismic noise},
          author={Olivier, Gerrit and Brenguier, Florent and de Wit, Tjaart and Lynch, Richard},
          journal={The Leading Edge},
          volume={36},
          number={4},
          pages={350a1--350a6},
          year={2017},
          publisher={Society of Exploration Geophysicists}
        }

        \subsubsection{Olsen}
        
        @article{olsen_characterizing_1999,
        	title = {Characterizing solute transport in undisturbed soil cores using electrical and {X}‐ray tomographic methods},
        	volume = {13},
        	issn = {0885-6087},
        	number = {2},
        	journal = {Hydrological Processes},
        	author = {Olsen, PA and Binley, A and Henry‐Poulter, S and Tych, Wlodek},
        	year = {1999},
        	pages = {211--221}
        }
    
    \subsection{OR}
    
        \subsubsection{Orozco}
        
        @article{orozco2018complex,
          title={Complex-conductivity imaging for the understanding of landslide architecture},
          author={Orozco, Adri{\'a}n Flores and B{\"u}cker, Matthias and Steiner, Matthias and Malet, Jean-Philippe},
          journal={Engineering geology},
          volume={243},
          pages={241--252},
          year={2018},
          publisher={Elsevier}
        }

    \subsection{OS}
    
        \subsubsection{Osiensky}
        
        @article{Osiensky_et_al_1995,
          title={Electrical flow through an aquifer for contaminant source leak detection and delineation of plume evolution},
          author={Osiensky, James L and Donaldson, Paul R},
          journal={Journal of Hydrology},
          volume={169},
          number={1-4},
          pages={243--263},
          year={1995},
          publisher={Elsevier}
        }

        @article{Osiensky_et_al_2004,
          title={Borehole cylindrical noise during hole--surface and hole--hole resistivity measurements},
          author={Osiensky, James L and Nimmer, Robin and Binley, Andrew M},
          journal={Journal of Hydrology},
          volume={289},
          number={1-4},
          pages={78--94},
          year={2004},
          publisher={Elsevier}
        }
    
    \subsection{OW}
    
        \subsubsection{Owen}
        
        @article{owen2020catastrophic,
          title={Catastrophic tailings dam failures and disaster risk disclosure},
          author={Owen, John R and Kemp, Deanna and L{\'e}bre, {\'E}l{\'e}onore and Svobodova, Kamila and Murillo, G P{\'e}rez},
          journal={International Journal of Disaster Risk Reduction},
          volume={42},
          pages={101361},
          year={2020},
          publisher={Elsevier}
        }

\section{P}

    \subsection{PA}
    
        \subsubsection{Pabst}
        
        @phdthesis{Pabst_2011,
          title={{\'E}tude exp{\'e}rimentale et num{\'e}rique du comportement hydro-g{\'e}ochimique de recouvrements plac{\'e}s sur des r{\'e}sidus sulfureux partiellement oxyd{\'e}s},
          author={Pabst, Thomas},
          year={2011},
          school={{\'E}cole Polytechnique de Montr{\'e}al}
        }

        @article{Pabst_et_al_2014,
          title={Column tests to characterise the hydrogeochemical response of pre-oxidised acid-generating tailings with a monolayer cover},
          author={Pabst, Thomas and Aubertin, Michel and Bussi{\`e}re, Bruno and Molson, John},
          journal={Water, Air, \& Soil Pollution},
          volume={225},
          number={2},
          pages={1841},
          year={2014},
          publisher={Springer}
        }
        
        @article{Pabst_et_al_2017,
          title={Experimental and numerical evaluation of single-layer covers placed on acid-generating tailings},
          author={Pabst, Thomas and Aubertin, Michel and Bussi{\`e}re, Bruno and Molson, John},
          journal={Geotechnical and Geological Engineering},
          volume={35},
          number={4},
          pages={1421--1438},
          year={2017},
          publisher={Springer}
        }
        
        @article{pabst2018comparative,
          title={Comparative performance of cover systems to prevent acid mine drainage from pre-oxidized tailings: A numerical hydro-geochemical assessment},
          author={Pabst, Thomas and Bussi{\`e}re, Bruno and Aubertin, Michel and Molson, John},
          journal={Journal of contaminant hydrology},
          volume={214},
          pages={39--53},
          year={2018},
          publisher={Elsevier}
        }
        
        \subsubsection{Paepen}
        
        @article{paepen2020combining,
          title={Combining resistivity and frequency domain electromagnetic methods to investigate submarine groundwater discharge in the littoral zone},
          author={Paepen, Marieke and Hanssens, Daan and Smedt, Philippe De and Walraevens, Kristine and Hermans, Thomas},
          journal={Hydrology and Earth System Sciences},
          volume={24},
          number={7},
          pages={3539--3555},
          year={2020},
          publisher={Copernicus GmbH}
        }
        
        \subsubsection{Paglis}
        
        @article{paglis_application_2013,
        	title = {Application of electrical resistivity tomography for detecting root biomass in coffee trees},
        	volume = {2013},
        	journal = {International Journal of Geophysics},
        	author = {Paglis, Carlos Mauricio},
        	year = {2013}
        }
        
        \subsubsection{Paine}
        
        @inproceedings{paine1987historic,
          title={An historic and geographic overview of acid mine drainage},
          author={Paine, PJ},
          booktitle={Proceedings of the Acid Mine Drainage Seminar/Workshop, Halifax, NS},
          pages={23--26},
          year={1987}
        }

        \subsubsection{Palacios}
        
        @article{palacios2020time,
          title={Time-lapse cross-hole electrical resistivity tomography (CHERT) for monitoring seawater intrusion dynamics in a Mediterranean aquifer},
          author={Palacios, Andrea and Ledo, Juan Jos{\'e} and Linde, Niklas and Luquot, Linda and Bellmunt, Fabian and Folch, Albert and Marcuello, Alex and Queralt, Pilar and Pezard, Philippe A and Mart{\'\i}nez, Laura and others},
          journal={Hydrology and Earth System Sciences},
          volume={24},
          number={4},
          pages={2121--2139},
          year={2020},
          publisher={Copernicus GmbH}
        }
        
        \subsubsection{Palacky}
        
            @article{Palacky_1988,
              title={Resistivity characteristics of geologic targets},
              author={Palacky, GJ},
              journal={Electromagnetic methods in applied geophysics},
              volume={1},
              pages={53--129},
              year={1988},
              publisher={Society of Exploration Geophysicists}
            }

        \subsubsection{Palis}
        
        @article{palis2017long,
          title={Long-term monitoring of a large deep-seated landslide (La Clapiere, South-East French Alps): initial study},
          author={Palis, Edouard and Lebourg, Thomas and Tric, Emmanuel and Malet, Jean-Philippe and Vidal, Maurin},
          journal={Landslides},
          volume={14},
          number={1},
          pages={155--170},
          year={2017},
          publisher={Springer}
        }
        
        \subsubsection{Paria}
        
        @article{Paria_et_al_2020_Geophysical,
          title={Geophysical-geotechnical investigation of an old tailings dam from a mine in the peruvian highland},
          author={Paria, Christ Jesus Barriga and Gamarra, Jorge Pantaleon Barriga and Pereira, Eleonardo Lucas},
          journal={Brazilian Journal of Geophysics},
          volume={38},
          number={1},
          pages={20--31},
          year={2020}
        }

        \subsubsection{Park}
        
        @article{park_fluid_1998,
        	title = {Fluid migration in the vadose zone from 3-{D} inversion of resistivity monitoring data},
        	volume = {63},
        	issn = {0016-8033},
        	shorttitle = {Fluid migration in the vadose zone from 3-{D} inversion of resistivity monitoring data},
        	number = {1},
        	journal = {Geophysics},
        	author = {Park, Stephen},
        	year = {1998},
        	pages = {41--51}
        }

        @article{park_novel_2011,
        	title = {A novel array-type transcranial direct current stimulation ({tDCS}) system for accurate focusing on targeted brain areas},
        	volume = {47},
        	issn = {0018-9464},
        	shorttitle = {A novel array-type transcranial direct current stimulation ({tDCS}) system for accurate focusing on targeted brain areas},
        	number = {5},
        	journal = {IEEE Transactions on Magnetics},
        	author = {Park, Ji-Hye and Hong, Seung Bong and Kim, Do-Won and Suh, Minah and Im, Chang-Hwan},
        	year = {2011},
        	pages = {882--885}
        }

        @article{Park_et_al_2016,
          title={Electrical resistivity imaging (ERI) monitoring for groundwater contamination in an uncontrolled landfill, South Korea},
          author={Park, Samgyu and Yi, Myeong-Jong and Kim, Jung-Ho and Shin, Seung Wook},
          journal={Journal of Applied Geophysics},
          volume={135},
          pages={1--7},
          year={2016},
          publisher={Elsevier}
        }
        
        @article{park2019review,
          title={A review of recent strategies for acid mine drainage prevention and mine tailings recycling},
          author={Park, Ilhwan and Tabelin, Carlito Baltazar and Jeon, Sanghee and Li, Xinlong and Seno, Kensuke and Ito, Mayumi and Hiroyoshi, Naoki},
          journal={Chemosphere},
          volume={219},
          pages={588--606},
          year={2019},
          publisher={Elsevier}
        }

        \subsubsection{Parsekian}
        
        @article{Parsekian_et_al_2015,
          title={Multiscale geophysical imaging of the critical zone},
          author={Parsekian, AD and Singha, Kamini and Minsley, Burke J and Holbrook, W Steven and Slater, Lee},
          journal={Reviews of Geophysics},
          volume={53},
          number={1},
          pages={1--26},
          year={2015},
          publisher={Wiley Online Library}
        }

        @article{parsekian_comparing_2017,
        	title = {Comparing {Measurement} {Response} and {Inverted} {Results} of {Electrical} {Resistivity} {Tomography} {Instruments}},
        	volume = {22},
        	issn = {1083-1363},
        	shorttitle = {Comparing {Measurement} {Response} and {Inverted} {Results} of {Electrical} {Resistivity} {Tomography} {Instruments}},
        	number = {3},
        	journal = {Journal of Environmental and Engineering Geophysics},
        	author = {Parsekian, Andrew D and Claes, Niels and Singha, Kamini and Minsley, Burke J and Carr, Bradley and Voytek, Emily and Harmon, Ryan and Kass, Andy and Carey, Austin and Thayer, Drew},
        	year = {2017},
        	pages = {249--266}
        }
        
        \subsubsection{Paulson}
        
        @article{Paulson_et_al_1992,
        	title = {Electrode modelling in electrical impedance tomography},
        	volume = {52},
        	issn = {0036-1399},
        	number = {4},
        	journal = {SIAM Journal on Applied Mathematics},
        	author = {Paulson, Kevin and Breckon, William and Pidcock, Michael},
        	year = {1992},
        	pages = {1012--1022}
        }

        \subsubsection{Pazzi}
        
        @article{Pazzi_et_al_2019,
          title={A review of the advantages and limitations of geophysical investigations in landslide studies},
          author={Pazzi, Veronica and Morelli, Stefano and Fanti, Riccardo},
          journal={International Journal of Geophysics},
          volume={2019},
          year={2019},
          publisher={Hindawi}
        }

    \subsection{PE}
    
        \subsubsection{Pellerin}
        
        @article{Pellerin_2002,
          title={Applications of electrical and electromagnetic methods for environmental and geotechnical investigations},
          author={Pellerin, Louise},
          journal={Surveys in Geophysics},
          volume={23},
          number={2-3},
          pages={101--132},
          year={2002},
          publisher={Springer}
        }
        
        \subsubsection{Pellet}
        
        @article{pellet2016soil,
          title={Soil moisture data for the validation of permafrost models using direct and indirect measurement approaches at three alpine sites},
          author={Pellet, C{\'e}cile and Hilbich, Christin and Marmy, Antoine and Hauck, Christian},
          journal={Frontiers in Earth Science},
          volume={3},
          pages={91},
          year={2016},
          publisher={Frontiers}
        }

        \subsubsection{Pellicer}
        
        @article{Pellicer_et_al_2012,
          title={Time-lapse resistivity analysis of Quaternary sediments in the Midlands of Ireland},
          author={Pellicer, Xavier M and Zarroca, Mario and Gibson, Paul},
          journal={Journal of Applied Geophysics},
          volume={82},
          pages={46--58},
          year={2012},
          publisher={Elsevier}
        }

        \subsubsection{Peng}
        
        @article{Peng_et_al_2019,
          title={Hydrological response of loess slopes with reference to widespread landslide events in the Heifangtai terrace, NW China},
          author={Peng, Dalei and Xu, Qiang and Zhang, Xianlin and Xing, Huilin and Zhang, Shuai and Kang, Kai and Qi, Xing and Ju, Yuanzhen and Zhao, Kuanyao},
          journal={Journal of Asian Earth Sciences},
          volume={171},
          pages={259--276},
          year={2019},
          publisher={Elsevier}
        }

        \subsubsection{Peregoedova}
        
        @article{Peregoedova_2012,
        	title = {Étude expérimentale des propriétés hydrogéologiques des roches stériles à une échelle intermédiaire de laboratoire},
        	author = {Peregoedova, Anna},
        	year = {2012}
        }
        
        @article{Peregoedova__et_al_2013,
        	title = {Laboratory measurement and prediction of the saturated hydraulic conductivity of mine waste rock},
        	author = {Peregoedova, Anna and Aubertin, Michel and Bussière, Bruno},
        	year = {2013}
        }
        
        \subsubsection{Perri}
        
        @article{Perri_et_al_2012,
        	title = {A saline tracer test monitored via both surface and cross-borehole electrical resistivity tomography: {Comparison} of time-lapse results},
        	volume = {79},
        	issn = {0926-9851},
        	journal = {Journal of Applied Geophysics},
        	author = {Perri, MT and Cassiani, G and Gervasio, I and Deiana, R and Binley, A},
        	year = {2012},
        	pages = {6--16}
        }
        
        \subsubsection{Perrone}
        
        @article{perrone2014electrical,
          title={Electrical resistivity tomography technique for landslide investigation: a review},
          author={Perrone, A and Lapenna, V and Piscitelli, S},
          journal={Earth-Science Reviews},
          volume={135},
          pages={65--82},
          year={2014},
          publisher={Elsevier}
        }
        
        @article{Perrone_2020_Lessons,
          title={Lessons learned by 10 years of geophysical measurements with Civil Protection in Basilicata (Italy) landslide areas},
          author={Perrone, Angela},
          journal={Landslides},
          pages={1--10},
          year={2020},
          publisher={Springer}
        }
        
        \subsubsection{Persson}
        
        @article{persson2015observing,
          title={Observing solute transport in the capillary fringe using image analysis and electrical resistivity tomography in laboratory experiments},
          author={Persson, Magnus and Dahlin, Torleif and G{\"u}nther, Thomas},
          journal={Vadose Zone Journal},
          volume={14},
          number={5},
          year={2015},
          publisher={The Soil Science Society of America, Inc.}
        }

        \subsubsection{Peskett}
        
        @article{peskett2020impact,
          title={The impact of across-slope forest strips on hillslope subsurface hydrological dynamics},
          author={Peskett, Leo and MacDonald, Alan and Heal, Kate and McDonnell, Jeffrey and Chambers, Jon and Uhlemann, Sebastian and Upton, Kirsty and Black, Andrew},
          journal={Journal of Hydrology},
          volume={581},
          pages={124427},
          year={2020},
          publisher={Elsevier}
        }

        \subsubsection{Petel}
        
        @mthesis{Petel_2017,
          title={{\'E}valuation en laboratoire de recouvrements sp{\'e}cifiquement adapt{\'e}s au contr{\^o}le du drainage neutre contamin{\'e}},
          author={P{\'e}tel, Karine},
          year={2017},
          school={Universit{\'e} du Qu{\'e}bec en Abitibi-T{\'e}miscamingue}
        }
        
        \subsubsection{Peter-Borie}
        
        @article{peter-borie_electrical_2011,
        	title = {Electrical resistivity monitoring with buried electrodes and cables: noise estimation with repeatability tests},
        	volume = {9},
        	issn = {1873-0604},
        	shorttitle = {Electrical resistivity monitoring with buried electrodes and cables: noise estimation with repeatability tests},
        	number = {4},
        	journal = {Near Surface Geophysics},
        	author = {Peter-Borie, Mariane and Sirieix, Colette and Naudet, Véronique and Riss, Joëlle},
        	year = {2011},
        	pages = {369--380}
        }
        
        \subsubsection{Pevzner}
        
        @article{pevzner2021seismic,
          title={Seismic monitoring of a small CO2 injection using a multi-well DAS array: Operations and initial results of Stage 3 of the CO2CRC Otway project},
          author={Pevzner, Roman and Isaenkov, Roman and Yavuz, Sinem and Yurikov, Alexey and Tertyshnikov, Konstantin and Shashkin, Pavel and Gurevich, Boris and Correa, Julia and Glubokovskikh, Stanislav and Wood, Todd and others},
          journal={International Journal of Greenhouse Gas Control},
          volume={110},
          pages={103437},
          year={2021},
          publisher={Elsevier}
        }

    \subsection{PI}
        
        \subsubsection{Pidlisecky}
        
        @article{pidlisecky2008fw2_5d,
          title={FW2\_5D: A MATLAB 2.5-D electrical resistivity modeling code},
          author={Pidlisecky, Adam and Knight, Rosemary},
          journal={Computers \& Geosciences},
          volume={34},
          number={12},
          pages={1645--1654},
          year={2008},
          publisher={Elsevier}
        }
        
        \subsubsection{Piergari}
        
        @article{piegari2013estimating,
          title={Estimating soil suction from electrical resistivity},
          author={Piegari, E and Maio, R Di},
          journal={Natural Hazards and Earth System Sciences},
          volume={13},
          number={9},
          pages={2369--2379},
          year={2013},
          publisher={Copernicus GmbH}
        }

        \subsubsection{Pierwola}
        
        @article{pierwola2015using,
          title={Using Geoelectrical Imaging to Recognize Zn-Pb Post-Mining Waste Deposits.},
          author={Pierwo{\l}a, Jolanta},
          journal={Polish Journal of Environmental Studies},
          volume={24},
          number={5},
          year={2015}
        }

        @article{pierwola2020integrated,
          title={Integrated geophysical and geochemical methods applied for recognition of acid waste drainage (AWD) from Zn-Pb post-flotation tailing pile (Olkusz, southern Poland)},
          author={Pierwo{\l}a, Jolanta and Szuszkiewicz, Marcin and Cabala, Jerzy and Jochymczyk, Krzysztof and {\.Z}oga{\l}a, Bogdan and Magiera, Tadeusz},
          journal={Environmental Science and Pollution Research},
          volume={27},
          number={14},
          pages={16731--16744},
          year={2020},
          publisher={Springer}
        }

    \subsection{PL}
        
        \subsubsection{Placencia-Gomez}
        
        @article{placencia_gomez2010integrated,
          title={Integrated geophysical and geochemical study on AMD generation at the Haveri Au--Cu mine tailings, SW Finland},
          author={Placencia-G{\'o}mez, Edmundo and Parviainen, Annika and Hokkanen, Tero and Loukola-Ruskeeniemi, Kirsti},
          journal={Environmental Earth Sciences},
          volume={61},
          number={7},
          pages={1435--1447},
          year={2010},
          publisher={Springer}
        }
        
        \subsubsection{Planes}
        
        @article{planes2016time,
          title={Time-lapse monitoring of internal erosion in earthen dams and levees using ambient seismic noise},
          author={Plan{\`e}s, T and Mooney, MA and Rittgers, JBR and Parekh, ML and Behm, M and Snieder, R},
          journal={G{\'e}otechnique},
          volume={66},
          number={4},
          pages={301--312},
          year={2016},
          publisher={Thomas Telford Ltd}
        }

        \subsubsection{Plante}
        
        @article{Plante_et_al_2010a,
          title={Study of Ni sorption onto Tio mine waste rock surfaces},
          author={Plante, B and Benzaazoua, M and Bussi{\`e}re, B and Biesinger, MC and Pratt, AR},
          journal={Applied Geochemistry},
          volume={25},
          number={12},
          pages={1830--1844},
          year={2010},
          publisher={Elsevier}
        }
        
        @phdthesis{Plante_2010,
          title={{\'E}valuation des principaux facteurs d'influence sur la pr{\'e}diction du drainage neutre contamin{\'e}},
          author={Plante, Benoit},
          year={2010},
          school={Universit{\'e} du Qu{\'e}bec {\`a} en Abitibi-T{\'e}miscamingue}
        }
                
                
        @article{Plante_et_al_2011,
          title={Predicting geochemical behaviour of waste rock with low acid generating potential using laboratory kinetic tests},
          author={Plante, B and Benzaazoua, M and Bussi{\`e}re, B},
          journal={Mine Water and the Environment},
          volume={30},
          number={1},
          pages={2--21},
          year={2011},
          publisher={Springer}
        }
        
        @article{Plante_et_al_2014,
          title={Lab to field scale effects on contaminated neutral drainage prediction from the Tio mine waste rocks},
          author={Plante, B and Bussi{\`e}re, B and Benzaazoua, M},
          journal={Journal of Geochemical Exploration},
          volume={137},
          pages={37--47},
          year={2014},
          publisher={Elsevier}
        }
        
        \subsubsection{Plumlee}
        
        @article{Plumlee_1999,
          title={The environmental geology of mineral deposits},
          author={Plumlee, Geoffrey S},
          journal={The environmental geochemistry of mineral deposits. Society of Economic Geologists. Part A},
          pages={71--116},
          year={1999}
        }
        
    \subsection{PU}
    
        \subsubsection{Puttiwongrak}
        
        @article{puttiwongrak2019application,
          title={Application of multi-monitoring methods to investigate the contamination levels and dispersion of Pb and Zn from tin mining in coastal sediments at Saphan Hin, Phuket, Thailand},
          author={Puttiwongrak, Avirut and Suteerasak, Thongchai and Mai, Phuong Khanh and Hashimoto, Kiyota and Gonzalez, Jorge Carlos and Rattanakom, Rawee and Prueksakorn, Kritana},
          journal={Journal of Cleaner Production},
          volume={218},
          pages={108--117},
          year={2019},
          publisher={Elsevier}
        }

\section{Q}

    \subsection{QI}
    
        \subsubsection{Qiu}
        
        
        @article{Qiu_et_al_2001,
          title={Laboratory properties of mine tailings},
          author={Qiu, Yunxin and Sego, DC},
          journal={Canadian Geotechnical Journal},
          volume={38},
          number={1},
          pages={183--190},
          year={2001},
          publisher={NRC Research Press}
        }
        
        @article{Qiu_et_al_2017,
          title={Non-destructive testing principles and accurate evaluation of the hydraulic measure impact range using the DC method},
          author={Qiu, Liming and Shen, Rongxi and Song, Dazhao and Wang, Enyuan and Liu, Zhentang and Niu, Yue and Jia, Haishan and Xia, Shankui and Zheng, Xiangxin},
          journal={Journal of Geophysics and Engineering},
          volume={14},
          number={6},
          pages={1521--1534},
          year={2017},
          publisher={Oxford University Press}
        }

\section{R}

    \subsection{RA}
    
        \subsubsection{Ramaalho}
        
        @article{ramalho2009using,
          title={Using geophysical methods to characterize an abandoned uranium mining site, Portugal},
          author={Ramalho, E and Carvalho, J and Barbosa, S and Santos, FA Monteiro},
          journal={Journal of Applied Geophysics},
          volume={67},
          number={1},
          pages={14--33},
          year={2009},
          publisher={Elsevier}
        }

        \subsubsection{Rani}
        
        @article{Rani_et_al_2019,
          title={Monitoring time evolution of self-potential anomaly sources by a new global optimization approach. Application to organic contaminant transport},
          author={Rani, Payal and Piegari, Ester and Di Maio, Rosa and Vitagliano, Eleonora and Soupios, Pantelis and Milano, Leopoldo},
          journal={Journal of Hydrology},
          year={2019},
          publisher={Elsevier}
        }
        
        \subsubsection{Raymond}
        
        @article{raymond2020numerical,
          title={Numerical modeling of a laboratory-scale waste rock pile featuring an engineered cover system},
          author={Raymond, Katherine E and Seigneur, Nicolas and Su, Danyang and Poaty, Biss{\'e} and Plante, Beno{\^\i}t and Bussi{\`e}re, Bruno and Mayer, K Ulrich},
          journal={Minerals},
          volume={10},
          number={8},
          pages={652},
          year={2020},
          publisher={Multidisciplinary Digital Publishing Institute}
        }

        @article{raymond2021investigating,
          title={Investigating the Influence of Structure and Heterogeneity in Waste Rock Piles on Mass Loading Rates--A Reactive Transport Modeling Study},
          author={Raymond, Katherine and Seigneur, Nicolas and Su, Danyang and Mayer, K Ulrich},
          journal={Frontiers in Water},
          volume={3},
          pages={39},
          year={2021},
          publisher={Frontiers}
        }

    \subsection{RE}
    
        \subsubsection{Rein}
        
        @article{Rein_et_al_2004,
        	title = {Influence of natural time-dependent variations of electrical conductivity on {DC} resistivity measurements},
        	volume = {285},
        	number = {1-4},
        	journal = {Journal of Hydrology},
        	author = {Rein, Arno and Hoffmann, Ruth and Dietrich, Peter},
        	year = {2004},
        	pages = {215--232},
        	file = {Full Text:C\:\\Users\\Cipc\\Zotero\\storage\\2RPUV5ZU\\S0022169403003226.html:text/html}
        }
        
        \subsubsection{RessourcesNaturellesCanada}
        
        @conference{RNCAN_2016,
        	title = {Rapport sur la performance du secteur minier 2006-2015},
        	booktitle = {Conférence des ministres de l’Énergie
            et des Mines},
        	address = {Winnipeg, Manitoba},
        	author = {Groupe de travail intergouvernemental sur l’industrie minérale (GTIGIM)},
        	year = {2016},
        }        

        @conference{RNCAN_2018,
        	title = {Rapport sur la performance du secteur minier 2008-2017},
        	booktitle = {Conférence des ministres de l’Énergie
            et des Mines},
        	address = {Cranbrook, Colombie-Britannique},
        	author = {Groupe de travail intergouvernemental sur l’industrie minérale (GTIGIM)},
        	year = {2019},
        }

        \subsubsection{Revil}
        
        @article{Revil_et_al_1998,
        	title = {Electrical conductivity in shaly sands with geophysical applications},
        	volume = {103},
        	issn = {2156-2202},
        	number = {B10},
        	journal = {Journal of Geophysical Research: Solid Earth},
        	author = {Revil, A and Cathles, LM and Losh, S and Nunn, JA},
        	year = {1998},
        	pages = {23925--23936}
        }

        @article{Revil_et_al_2014,
          title={Electrical conductivity, induced polarization, and permeability of the Fontainebleau sandstone},
          author={Revil, Andr{\'e} and Kessouri, Pauline and Torres-Verd{\'\i}n, Carlos},
          journal={Geophysics},
          volume={79},
          number={5},
          pages={D301--D318},
          year={2014},
          publisher={Society of Exploration Geophysicists}
        }
        
        @article{Revil_et_al_2018,
          title={Transport of water and ions in partially water-saturated porous media. Part 3. Electrical conductivity},
          author={Revil, Andr{\'e} and Ahmed, Abdellahi Soueid and Matthai, Stephan},
          journal={Advances in water resources},
          volume={121},
          pages={97--111},
          year={2018},
          publisher={Elsevier}
        }
        
        \subsubsection{Rey}
        
        @article{rey2013heavy,
          title={Heavy metal pollution in the Quaternary Garza basin: A multidisciplinary study of the environmental risks posed by mining (Linares, southern Spain)},
          author={Rey, J and Mart{\'\i}nez, J and Hidalgo, MC and Rojas, D},
          journal={Catena},
          volume={110},
          pages={234--242},
          year={2013},
          publisher={Elsevier}
        }

        \subsubsection{Reynolds}
        
        @article{Reynolds_1997,
          title={An introduction to applied and environmental geophysics John Wiley \& Sons Ltd},
          author={Reynolds, JM},
          journal={Chichester, UK},
          year={1997}
        }
        
        \subsubsection{Rezaie}
        
        @article{Rezaie_et_al_2020,
            title={Sustainable resolutions for environmental threat of the acid mine drainage},
            author={Rezaie, Behnaz and Anderson, Austin},
            journal={Science of The Total Environment},
            pages={137211},
            year={2020},
            publisher={Elsevier}
            }        

    \subsection{RH}
    
        \subsubsection{Rhoades}
        
        @article{Rhoades_et_al_1976,
          title={Effects of liquid-phase electrical conductivity, water content, and surface conductivity on bulk soil electrical conductivity 1},
          author={Rhoades, JD and Raats, PAC and Prather, RJ},
          journal={Soil Science Society of America Journal},
          volume={40},
          number={5},
          pages={651--655},
          year={1976},
          publisher={Soil Science Society of America}
        }
        
        @article{Rhoades_et_al_1989,
          title={Soil electrical conductivity and soil salinity: New formulations and calibrations},
          author={Rhoades, JD and Manteghi, NA and Shouse, PJ and Alves, WJ},
          journal={Soil Science Society of America Journal},
          volume={53},
          number={2},
          pages={433--439},
          year={1989},
          publisher={Soil Science Society of America}
        }
        
        @article{Rhoades_1996,
          title={Salinity: Electrical conductivity and total dissolved solids},
          author={Rhoades, JD},
          journal={Methods of Soil Analysis: Part 3 Chemical Methods},
          volume={5},
          pages={417--435},
          year={1996},
          publisher={Wiley Online Library}
        }

    \subsection{RI}
    
        \subsection{Rico}
        
            @article{rico_et_al_2008,
                title={Floods from tailings dam failures},
                author={Rico, Mayte and Benito, Gerardo and Diez-Herrero, Andres},
                journal={Journal of hazardous materials},
                volume={154},
                number={1-3},
                pages={79--87},
                year={2008},
                publisher={Elsevier}}
            
        \subsubsection{Richards}
        
        @article{Richards_1931,
          title={Capillary conduction of liquids through porous mediums},
          author={Richards, Lorenzo Adolph},
          journal={Physics},
          volume={1},
          number={5},
          pages={318--333},
          year={1931},
          publisher={AIP}
        }
        
        \subsubsection{Ritter}
        
        @article{ritter2013performance,
          title={Performance evaluation of hydrological models: Statistical significance for reducing subjectivity in goodness-of-fit assessments},
          author={Ritter, Axel and Munoz-Carpena, Rafael},
          journal={Journal of Hydrology},
          volume={480},
          pages={33--45},
          year={2013},
          publisher={Elsevier}
        }
        
    \subsection{RO}
    
        \subsubsection{Robinson}
        
        @article{Robinson_et_al_2008a,
          title={Soil moisture measurement for ecological and hydrological watershed-scale observatories: A review},
          author={Robinson, DA and Campbell, CS and Hopmans, JW and Hornbuckle, Brian K and Jones, Scott B and Knight, R and Ogden, F and Selker, J and Wendroth, O},
          journal={Vadose Zone Journal},
          volume={7},
          number={1},
          pages={358--389},
          year={2008},
          publisher={Soil Science Society}
        }
        
        @article{Robinson_et_al_2008b,
          title={Advancing process-based watershed hydrological research using near-surface geophysics: A vision for, and review of, electrical and magnetic geophysical methods},
          author={Robinson, DA and Binley, Andrew and Crook, N and Day-Lewis, FD and Ferr{\'e}, TPA and Grauch, VJS and Knight, R and Knoll, M and Lakshmi, V and Miller, R and others},
          journal={Hydrological Processes: An International Journal},
          volume={22},
          number={18},
          pages={3604--3635},
          year={2008},
          publisher={Wiley Online Library}
        }

        \subsubsection{Romero-Ruiz}
        
        @article{Romero_Ruiz_et_al_2018,
          title={A review of geophysical methods for soil structure characterization},
          author={Romero-Ruiz, Alejandro and Linde, Niklas and Keller, Thomas and Or, Dani},
          journal={Reviews of Geophysics},
          volume={56},
          number={4},
          pages={672--697},
          year={2018},
          publisher={Wiley Online Library}
        }

        \subsubsection{Ronczka}
        
        @article{Ronczka_et_al_2015,
          title={Cost-efficient imaging and monitoring of saltwater in a shallow aquifer by using long electrode ERT},
          author={Ronczka, Mathias and Vo{\ss}, Thomas and G{\"u}nther, Thomas},
          journal={Journal of Applied Geophysics},
          volume={122},
          pages={202--209},
          year={2015},
          publisher={Elsevier}
        }
        
        @article{Ronczka_et_al_2015,
        	title = {Numerical study of long-electrode electric resistivity tomography—{Accuracy}, sensitivity, and resolution},
        	volume = {80},
        	issn = {0016-8033},
        	number = {6},
        	journal = {Geophysics},
        	author = {Ronczka, Mathias and Rücker, Carsten and Günther, Thomas},
        	year = {2015},
        	pages = {E317--E328}
        }
       
       \subsubsection{Roodposhti}
       
       @article{roodposhti2019electrical,
          title={Electrical resistivity method for water content and compaction evaluation, a laboratory test on construction material},
          author={Roodposhti, Hashem Ranjy and Hafizi, Mohammad Kazem and Kermani, Mohammad Reza Soleymani and Nik, Mohammad Reza Ghorbani},
          journal={Journal of Applied Geophysics},
          volume={168},
          pages={49--58},
          year={2019},
          publisher={Elsevier}
        }

        \subsubsection{Rota}
        
        @article{rotta2020_Brumadinho2019,
          title={The 2019 Brumadinho tailings dam collapse: Possible cause and impacts of the worst human and environmental disaster in Brazil},
          author={Rotta, Luiz Henrique Silva and Alcantara, Enner and Park, Edward and Negri, Rogerio Galante and Lin, Yunung Nina and Bernardo, Nariane and Mendes, Tatiana Sussel Gon{\c{c}}alves and Souza Filho, Carlos Roberto},
          journal={International Journal of Applied Earth Observation and Geoinformation},
          volume={90},
          pages={102119},
          year={2020},
          publisher={Elsevier}
        }

        \subsubsection{Rotzer}
        
        @article{rotzer2018decreasing,
          title={Decreasing metal ore grades—is the fear of resource depletion justified?},
          author={R{\"o}tzer, Nadine and Schmidt, Mario},
          journal={Resources},
          volume={7},
          number={4},
          pages={88},
          year={2018},
          publisher={Multidisciplinary Digital Publishing Institute}
        }

        \subsubsection{Roy}
        
        @article{Roy_et_al_1971,
          title={Depth of investigation in direct current methods},
          author={Roy, A and Apparao, A},
          journal={Geophysics},
          volume={36},
          number={5},
          pages={943--959},
          year={1971},
          publisher={Society of Exploration Geophysicists}
        }
        
    \subsection{RU}
    
        \subsubsection{Rucker}
        
        @article{Rucker_et_al_2006,
          title={Three-dimensional modelling and inversion of dc resistivity data incorporating topography—I. Modelling},
          author={R{\"u}cker, Carsten and G{\"u}nther, Thomas and Spitzer, Klaus},
          journal={Geophysical Journal International},
          volume={166},
          number={2},
          pages={495--505},
          year={2006},
          publisher={Blackwell Publishing Ltd Oxford, UK}
        }
        
        @article{Rucker_et_al_2011,
        	title = {The simulation of finite {ERT} electrodes using the complete electrode model},
        	volume = {76},
        	issn = {0016-8033},
        	number = {4},
        	journal = {Geophysics},
        	author = {Rücker, Carsten and Günther, Thomas},
        	year = {2011},
        	pages = {F227--F238}
        }

        \subsubsection{Russel}
        
        @article{russell2010electrical,
          title={Electrical properties of clay in relation to moisture loss},
          author={Russell, Edward JF and Barker, Ron D},
          journal={Near Surface Geophysics},
          volume={8},
          number={2},
          pages={173--180},
          year={2010},
          publisher={European Association of Geoscientists \& Engineers}
        }

    \subsection{RY}
    
        \subsubsection{Rymarczyk}
        
        @article{Rymarczyk_et_al_2017,
          title={Practical implementation of electrical tomography in a distributed system to examine the condition of objects},
          author={Rymarczyk, Tomasz and Tch{\'o}rzewski, Pawe{\l} and Adamkiewicz, Przemys{\l}aw and Duda, Karol and Szumowski, Jakub and Sikora, Jan},
          journal={IEEE Sensors Journal},
          volume={17},
          number={24},
          pages={8166--8186},
          year={2017},
          publisher={IEEE}
        }
        
        @article{Rymarczyk_et_al_2018a,
          title={A Non-destructive system based on electrical tomography and machine learning to analyze the moisture of buildings},
          author={Rymarczyk, Tomasz and K{\l}osowski, Grzegorz and Koz{\l}owski, Edward},
          journal={Sensors},
          volume={18},
          number={7},
          pages={2285},
          year={2018},
          publisher={Multidisciplinary Digital Publishing Institute}
        }

        @article{Rymarczyk_et_al_2018b,
          title={Application of neural reconstruction of tomographic images in the problem of reliability of flood protection facilities},
          author={RymARczyk, Tomasz and K{\l}osowski, Grzegorz},
          journal={Eksploatacja i Niezawodno{\'s}{\'c}},
          volume={20},
          year={2018}
        }
        
        @article{Rymarczyk_et_al_2019,
          title={Comparison of Selected Machine Learning Algorithms for Industrial Electrical Tomography},
          author={Rymarczyk, Tomasz and K{\l}osowski, Grzegorz and Koz{\l}owski, Edward and Tch{\'o}rzewski, Pawe{\l}},
          journal={Sensors},
          volume={19},
          number={7},
          pages={1521},
          year={2019},
          publisher={Multidisciplinary Digital Publishing Institute}
        }

\section{S}

    \subsection{SA}
    
        \subsubsection{Saleh-Mbemba}
        
        @phdthesis{Saleh_Mbemba_2010,
          title={{\'E}valuation de la dessiccation, du retrait et de la fissuration de mat{\'e}riaux silteux peu plastiques},
          author={Saleh Mbemba, Faustin},
          year={2010},
          school={{\'E}cole Polytechnique de Montr{\'e}al}
        }

        \subsubsection{Samouelian}
        
        @article{Samouelian_et_al_2003,
          title={Electrical resistivity imaging for detecting soil cracking at the centimetric scale},
          author={Samou{\"e}lian, Anatja and Cousin, Isabelle and Richard, Guy and Tabbagh, Alain and Bruand, Ary},
          journal={Soil Science Society of America Journal},
          volume={67},
          number={5},
          pages={1319--1326},
          year={2003},
          publisher={Soil Science Society}
        }
        
        @article{samouelian2005electrical,
          title={Electrical resistivity survey in soil science: a review},
          author={Samou{\"e}lian, Anatja and Cousin, Isabelle and Tabbagh, Alain and Bruand, Ary and Richard, Guy},
          journal={Soil and Tillage research},
          volume={83},
          number={2},
          pages={173--193},
          year={2005},
          publisher={Elsevier}
        }

        \subsubsection{Saneiyan}
        
        @article{saneiyan2019induced,
          title={Induced polarization as a monitoring tool for in-situ microbial induced carbonate precipitation (MICP) processes},
          author={Saneiyan, Sina and Ntarlagiannis, Dimitrios and Ohan, Juliette and Lee, Junghwoon and Colwell, Frederick and Burns, Susan},
          journal={Ecological engineering},
          volume={127},
          pages={36--47},
          year={2019},
          publisher={Elsevier}
        }
        
        \subsubsection{Santamarina}
        
        @book{Santamarina_et_al_2001,
          title={Soils and waves},
          author={Santamarina, J Carlos and Klein, Katherine A and Fam, Moheb A},
          year={2001},
          publisher={J. Wiley \& Sons New York}
        }
    
        \subsubsection{Sawyer}
        
        @article{sawyer2015tlert_karst,
          title={Time-lapse electrical resistivity imaging of solute transport in a karst conduit},
          author={Sawyer, Audrey H and Zhu, Junfeng and Currens, James C and Atcher, Clay and Binley, Andrew},
          journal={Hydrological Processes},
          volume={29},
          number={23},
          pages={4968--4976},
          year={2015},
          publisher={Wiley Online Library}
        }

    \subsection{SC}
    
        
        \subsubsection{Scharer}
        
        @misc{Scharer_et_al_1993,
              title={WATAIL-User’s Manual (version1. 0). A tailings basin model to evaluate transient water quality of acid mine drainage},
              author={Scharer, JM and Annable, WK and Nicholson, RV},
              year={1993},
              publisher={Institute of Groundwater Research, University of Waterloo}
            }
            
        \subsubsection{Schmidt-Hattenberger}
        
        @article{Schmidt_Hattenberger_et_al_2012,
          title={A modular geoelectrical monitoring system as part of the surveillance concept in CO2 storage projects},
          author={Schmidt-Hattenberger, Cornelia and Bergmann, Peter and Labitzke, Tim and Schr{\"o}der, Stephan and Kr{\"u}ger, Kay and R{\"u}cker, Carsten and Sch{\"u}tt, Hartmut},
          journal={Energy Procedia},
          volume={23},
          pages={400--407},
          year={2012},
          publisher={Elsevier}
        }

        @article{Schmidt_Hattenberger_et_al_2017,
          title={Monitoring the complete life-cycle of a CO2 storage reservoir--Demonstration of applicability of geoelectrical imaging},
          author={Schmidt-Hattenberger, Cornelia and Bergmann, Peter and Labitzke, Tim and Pommerencke, Julia and Rippe, Dennis and Wagner, Florian and Wiese, Bernd},
          journal={Energy Procedia},
          volume={114},
          pages={3948--3955},
          year={2017},
          publisher={Elsevier}
        }
        
        @article{Schmidt_Hattenberger_et_al_2016,
          title={Permanent crosshole electrical resistivity tomography (ERT) as an established method for the long-term CO2 monitoring at the Ketzin pilot site},
          author={Schmidt-Hattenberger, C and Bergmann, P and Labitzke, T and Wagner, Frank and Rippe, D},
          journal={International Journal of Greenhouse Gas Control},
          volume={52},
          pages={432--448},
          year={2016},
          publisher={Elsevier}
        }

        \subsubsection{Schon}
        
        @book{Schon_2015,
          title={Physical properties of rocks: Fundamentals and principles of petrophysics},
          author={Sch{\"o}n, J{\"u}rgen H},
          volume={65},
          year={2015},
          publisher={Elsevier}
        }

        \subsubsection{Schwartz}
        
        @article{Schwartz_et_al_2008,
          title={Quantifying field-scale soil moisture using electrical resistivity imaging},
          author={Schwartz, Benjamin F and Schreiber, Mazdeline E and Yan, Tingting},
          journal={Journal of Hydrology},
          volume={362},
          number={3-4},
          pages={234--246},
          year={2008},
          publisher={Elsevier}
        }

    \subsection{SE}
    
        \subsubsection{Seaton}
        
        @article{Seaton_et_al_2002,
          title={Evaluation of two-dimensional resistivity methods in a fractured crystalline-rock terrane},
          author={Seaton, William J and Burbey, Thomas J},
          journal={Journal of Applied Geophysics},
          volume={51},
          number={1},
          pages={21--41},
          year={2002},
          publisher={Elsevier}
        }
        
        \subsubsection{Seigneur}
        
        @article{seigneur2021reactive,
          title={Reactive transport modelling to investigate multi-scale waste rock weathering processes},
          author={Seigneur, Nicolas and Vriens, B and Beckie, RD and Mayer, KU},
          journal={Journal of Contaminant Hydrology},
          volume={236},
          pages={103752},
          year={2021},
          publisher={Elsevier}
        }

        \subsubsection{Sen}
        
        @article{Sen_et_al_1992,
          title={Influence of temperature on electrical conductivity on shaly sands},
          author={Sen, Pabitra N and Goode, Peter A},
          journal={Geophysics},
          volume={57},
          number={1},
          pages={89--96},
          year={1992},
          publisher={Society of Exploration Geophysicists}
        }
        
        @article{sen1997resistivity,
          title={Resistivity of partially saturated carbonate rocks with microporosity},
          author={Sen, Pabitra N},
          journal={Geophysics},
          volume={62},
          number={2},
          pages={415--425},
          year={1997},
          publisher={Society of Exploration Geophysicists}
        }


        \subsubsection{Sentenac}
        
        @article{Sentenac_et_al_2009,
          title={Clay fine fissuring monitoring using miniature geo-electrical resistivity arrays},
          author={Sentenac, P and Zielinski, M},
          journal={Environmental Earth Sciences},
          volume={59},
          number={1},
          pages={205--214},
          year={2009},
          publisher={Springer}
        }

    \subsection{SH}
    
        \subsubsection{Shafaei}
        
        @article{Shafaei_et_al_2016,
          title={Detecting the source of contaminant zones down-gradient of the alborz sharghi coal washing plant using geo-electrical methods, northeastern Iran},
          author={Shafaei, Foojan and Ramazi, Hamidreza and Shokri, Behshad Jodeiri and Ardejani, Faramarz Doulati},
          journal={Mine Water and the Environment},
          volume={35},
          number={3},
          pages={381--388},
          year={2016},
          publisher={Springer}
        }

        \subsubsection{Shepherd}
        
        @article{Shepherd_1989,
          title={Correlations of permeability and grain size},
          author={Shepherd, Russell G},
          journal={Groundwater},
          volume={27},
          number={5},
          pages={633--638},
          year={1989},
          publisher={Wiley Online Library}
        }

        \subsubsection{Shin}
        
        @article{Shin_et_al_2019,
          title={Time-lapse electrical resistivity tomography characterization for piping detection in earthen dam model of a sandbox},
          author={Shin, Seungwook and Park, Samgyu and Kim, Jung-Ho},
          journal={Journal of Applied Geophysics},
          volume={170},
          pages={103834},
          year={2019},
          publisher={Elsevier}
        }

        \subsubsection{Shokri}
        
        @article{Shokri_et_al_2014_integrated,
          title={Integrated time-lapse geoelectrical--geochemical investigation at a reactive coal washing waste Pile in Northeastern Iran},
          author={Shokri, Behshad Jodeiri and Ramazi, Hamidreza and Ardejani, Faramarz Doulati and Moradzadeh, Ali},
          journal={Mine Water and the Environment},
          volume={33},
          number={3},
          pages={256--265},
          year={2014},
          publisher={Springer}
        }
        
        @article{Shokri_et_al_2016_predicting,
          title={Predicting pyrite oxidation and multi-component reactive transport processes from an abandoned coal waste pile by comparing 2D numerical modeling and 3D geo-electrical inversion},
          author={Shokri, Behshad Jodeiri and Ardejani, Faramarz Doulati and Ramazi, Hamidreza and Moradzadeh, Ali},
          journal={International Journal of Coal Geology},
          volume={164},
          pages={13--24},
          year={2016},
          publisher={Elsevier}
        }
        
        @article{shokri2016mapping,
          title={Mapping the flow pathways and contaminants transportation around a coal washing plant using the VLF-EM, Geo-electrical and IP techniques—A case study, NE Iran},
          author={Shokri, Behshad Jodeiri and Ardejani, Faramarz Doulati and Moradzadeh, Ali},
          journal={Environmental Earth Sciences},
          volume={75},
          number={1},
          pages={62},
          year={2016},
          publisher={Springer}
        }

    \subsection{SI}
    
        \subsubsection{Si}
        
        @article{Si_et_al_2000,
          title={Unified solution for infiltration and drainage with hysteresis theory and field test},
          author={Si, BC and Kachanoski, RG},
          journal={Soil Science Society of America Journal},
          volume={64},
          number={1},
          pages={30--36},
          year={2000},
          publisher={Soil Science Society}
        }
    
        \subsubsection{Silvester}
        
        @article{Silvester_et_al_1990,
          title={RL Ferrari},
          author={Silvester, PP and Ferrari, RL},
          journal={Finite Elements for Electric Engineers, Cambridge},
          year={1990}
        }
        
        \subsubsection{Simate}
        
        @article{simate2014acid,
          title={Acid mine drainage: Challenges and opportunities},
          author={Simate, Geoffrey S and Ndlovu, Sehliselo},
          journal={Journal of Environmental Chemical Engineering},
          volume={2},
          number={3},
          pages={1785--1803},
          year={2014},
          publisher={Elsevier}
        }

        \subsubsection{Simunek}
        
        @article{Simunek_et_al_1999,
          title={The HYDRUS-2D Software Package},
          author={Simunek, J and Sejna, M and Van Genuchten, M Th},
          journal={International Ground Water Modeling Center},
          year={1999}
        }

        \subsubsection{Simyrdanis}
        
        @article{Simyrdanis_et_al_2018,
          title={Characterization and monitoring of subsurface contamination from Olive Oil Mills' waste waters using Electrical Resistivity Tomography},
          author={Simyrdanis, Kleanthis and Papadopoulos, Nikos and Soupios, Pantelis and Kirkou, Stella and Tsourlos, Panagiotis},
          journal={Science of The Total Environment},
          volume={637},
          pages={991--1003},
          year={2018},
          publisher={Elsevier}
        }

        \subsubsection{Singha}
        
        @article{Singha_et_al_2006a,
          title={Effects of spatially variable resolution on field-scale estimates of tracer concentration from electrical inversions using Archie’s law},
          author={Singha, Kamini and Gorelick, Steven M},
          journal={Geophysics},
          volume={71},
          number={3},
          pages={G83--G91},
          year={2006},
          publisher={Society of Exploration Geophysicists}
        }
        
        @article{Singha_et_al_2006b,
          title={Accounting for spatially variable resolution in electrical resistivity tomography through field-scale rock-physics relations},
          author={Singha, Kamini and Moysey, Stephen},
          journal={Geophysics},
          volume={71},
          number={4},
          pages={A25--A28},
          year={2006},
          publisher={Society of Exploration Geophysicists}
        }

        @article{Singha_et_al_2008,
          title={Electrical characterization of non-Fickian transport in groundwater and hyporheic systems},
          author={Singha, Kamini and Pidlisecky, Adam and Day-Lewis, Frederick D and Gooseff, Michael N},
          journal={Water Resources Research},
          volume={44},
          number={4},
          year={2008},
          publisher={Wiley Online Library}
        }
        
        @article{Singha_et_al_2015,
          title={Saline tracer visualized with three-dimensional electrical resistivity tomography: Field-scale spatial moment analysis},
          author={Singha, Kamini and Gorelick, Steven M},
          journal={Water Resources Research},
          volume={41},
          number={5},
          year={2005},
          publisher={Wiley Online Library}
        }
        
    \subsection{SK}
    
        \subsubsection{Skouzen}
        
        @article{skousen2019acid,
          title={Acid mine drainage formation, control and treatment: Approaches and strategies},
          author={Skousen, Jeffrey G and Ziemkiewicz, Paul F and McDonald, Louis M},
          journal={The Extractive Industries and Society},
          volume={6},
          number={1},
          pages={241--249},
          year={2019},
          publisher={Elsevier}
        }

    \subsection{SL}
    
        \subsubsection{Slater}
        
        @article{Slater_et_al_2000,
          title={Cross-hole electrical imaging of a controlled saline tracer injection},
          author={Slater, Lee and Binley, AM and Daily, W and Johnson, Richard},
          journal={Journal of applied geophysics},
          volume={44},
          number={2-3},
          pages={85--102},
          year={2000},
          publisher={Elsevier}
        }
        
        @article{Slater_2007,
          title={Near surface electrical characterization of hydraulic conductivity: From petrophysical properties to aquifer geometries—A review},
          author={Slater, Lee},
          journal={Surveys in Geophysics},
          volume={28},
          number={2-3},
          pages={169--197},
          year={2007},
          publisher={Springer}
        }

    \subsection{SM}
        
        \subsubsection{Smethurst}
        
        @article{smethurst2017current,
          title={Current and future role of instrumentation and monitoring in the performance of transport infrastructure slopes},
          author={Smethurst, Joel A and Smith, Alister and Uhlemann, Sebastian and Wooff, Chris and Chambers, Jonathan and Hughes, Paul and Lenart, Stanislav and Saroglou, Harry and Springman, Sarah M and L{\"o}froth, Hj{\"o}rdis and others},
          journal={Quarterly Journal of Engineering Geology and Hydrogeology},
          volume={50},
          number={3},
          pages={271--286},
          year={2017},
          publisher={Geological Society of London}
        }
        
        \subsubsection{Smith}
        
        @article{smith_diavik_2013,
        	title = {The {Diavik} {Waste} {Rock} {Project}: {Design}, construction, and instrumentation of field-scale experimental waste-rock piles},
        	volume = {36},
        	issn = {0883-2927},
        	shorttitle = {The {Diavik} {Waste} {Rock} {Project}: {Design}, construction, and instrumentation of field-scale experimental waste-rock piles},
        	journal = {Applied geochemistry},
        	author = {Smith, Lianna JD and Moncur, Michael C and Neuner, Matthew and Gupton, Michael and Blowes, David W and Smith, Leslie and Sego, David C},
        	year = {2013},
        	pages = {187--199}
        }
        
        \subsubsection{Smyl}
        
        @article{Smyl_et_al_2019,
          title={Optimizing electrode positions for 2D Electrical Impedance Tomography sensors using deep learning},
          author={Smyl, Danny and Liu, Dong},
          journal={arXiv preprint arXiv:1910.10077},
          year={2019}
        }
        
        @article{smyl2020electrical,
          title={Electrical tomography for characterizing transport properties in cement-based materials: A review},
          author={Smyl, Danny},
          journal={Construction and Building Materials},
          volume={244},
          pages={118299},
          year={2020},
          publisher={Elsevier}
        }
    
    \subsection{SO}
    
        \subsubsection{Soupios}
        
        @incollection{soupios2017characterization,
          title={Characterization and monitoring of solid waste disposal sites using geophysical methods: current applications and novel trends},
          author={Soupios, Pantelis and Ntarlagiannis, Dimitrios},
          booktitle={Modelling trends in solid and hazardous waste management},
          pages={75--103},
          year={2017},
          publisher={Springer}
        }

    \subsection{SP}
    
        \subsubsection{Spitzer}
        
        @article{Spitzer_1993,
          title={A 3-D finite-difference algorithm for DC resistivity modelling using conjugate gradient methods},
          author={Spitzer, K},
          journal={Geophysical Journal International},
          volume={123},
          number={3},
          pages={903--914},
          year={1995},
          publisher={Blackwell Publishing Ltd Oxford, UK}
        }

    \subsection{ST}
    
        \subsubsection{Stat_QC}
        
        @article{STAT_QC_2018,
          title={Mines en chiffres},
          author={Institut de la statistique du Québec},
          journal={Économie},
          volume={},
          number={},
          pages={},
          year={2017},
          publisher={}
        }    

        \subsubsection{Steelman}
        
        @article{Steelman_et_al_2017,
          title={Electrical resistivity dynamics beneath a fractured sedimentary bedrock riverbed in response to temperature and groundwater--surface water exchange},
          author={Steelman, Colby M and Kennedy, Celia S and Capes, Donovan C and Parker, Beth L},
          journal={Hydrology and Earth System Sciences},
          volume={21},
          number={6},
          pages={3105},
          year={2017},
          publisher={Copernicus GmbH}
        }
        
        @article{SRK_1994,
          title={Draft acid rock drainage technical guide},
          author={Steffen, RK and others},
          journal={Acid mine drainage prediction, Technical Document, US Environmental Protection Agency},
          year={1994}
        }
            
        \subsubsection{Stummer}
        
        @article{Stummer_et_al_2002,
          title={Optimization of DC resistivity data acquisition: real-time experimental design and a new multielectrode system},
          author={Stummer, Peter and Maurer, Hansruedi and Horstmeyer, Heinrich and Green, Alan G},
          journal={IEEE Transactions on Geoscience and Remote Sensing},
          volume={40},
          number={12},
          pages={2727--2735},
          year={2002},
          publisher={IEEE}
        }

        @article{Stummer_et_al_2004,
          title={Experimental design: Electrical resistivity data sets that provide optimum subsurface information},
          author={Stummer, Peter and Maurer, Hansruedi and Green, Alan G},
          journal={Geophysics},
          volume={69},
          number={1},
          pages={120--139},
          year={2004},
          publisher={Society of Exploration Geophysicists}
        }
        
    \subsection{SU}
    
        \subsubsection{Sun}
        
        @article{sun2020assessing,
          title={Assessing the value of electrical resistivity derived soil water content: insights from a case study in the critical zone of the Chinese Loess Plateau},
          author={Sun, Hui and Wang, Yunqiang and Zhao, Yali and Zhang, Pingping and Song, Yi and He, Meina and Zhang, Chencheng and Tong, Yongping and Zhou, Jingxiong and Qi, Lijun and others},
          journal={Journal of Hydrology},
          volume={589},
          pages={125132},
          year={2020},
          publisher={Elsevier}
        }

        \subsubsection{Supper}
        
        @article{Supper_et_al_2014a,
          title={Geoelectrical monitoring: an innovative method to supplement landslide surveillance and early warning},
          author={Supper, Robert and Ottowitz, David and Jochum, Birgit and Kim, Jung-Ho and R{\"o}mer, Alexander and Baron, Ivo and Pfeiler, Stefan and Lovisolo, Mario and Gruber, Stefanie and Vecchiotti, Filippo},
          journal={Near Surface Geophysics},
          volume={12},
          number={1},
          pages={133--150},
          year={2014},
          publisher={Wiley Online Library}
        }
        
        @article{Supper_et_al_2014b,
          title={Geoelectrical monitoring of frozen ground and permafrost in alpine areas: field studies and considerations towards an improved measuring technology},
          author={Supper, Robert and Ottowitz, David and Jochum, Birgit and R{\"o}mer, Alexander and Pfeiler, Stefan and Kauer, Stefanie and Keuschnig, Markus and Ita, Anna},
          journal={Near Surface Geophysics},
          volume={12},
          number={1},
          pages={93--115},
          year={2014},
          publisher={Wiley Online Library}
        }

    \subsection{SW}
    
        \subsubsection{Sweeney}
        
        @article{sweeney1960effect,
          title={Effect of wettability on the electrical resistivity of carbonate rock from a petroleum reservoir},
          author={Sweeney, SA and Jennings Jr, HY},
          journal={The Journal of Physical Chemistry},
          volume={64},
          number={5},
          pages={551--553},
          year={1960},
          publisher={ACS Publications}
        }

\section{T}

    \subsection{TA}
    
        \subsubsection{Tabbagh}
        
        @article{Tabbagh_et_al_2000a,
          title={Soil resistivity: a non-invasive tool to map soil structure horizonation},
          author={Tabbagh, Alain and Dabas, Michel and Hesse, Albert and Panissod, C{\'e}dric},
          journal={Geoderma},
          volume={97},
          number={3-4},
          pages={393--404},
          year={2000},
          publisher={Elsevier}
        }

        \subsubsection{Tal}
        
        @article{tal2019high,
          title={High resolution monitoring of seawater intrusion in a multi-aquifer system-implementation of a new downhole geophysical tool},
          author={Tal, Adi and Weinstein, Yishai and Ba{\"\i}sset, Matthieu and Golan, Arik and Yechieli, Yoseph},
          journal={Water},
          volume={11},
          number={9},
          pages={1877},
          year={2019},
          publisher={Multidisciplinary Digital Publishing Institute}
        }

        \subsubsection{Tami}
        
        @article{tami2004design,
          title={Design and laboratory verification of a physical model of sloping capillary barrier},
          author={Tami, Denny and Rahardjo, Harianto and Leong, Eng-Choon and Fredlund, Delwyn G},
          journal={Canadian Geotechnical Journal},
          volume={41},
          number={5},
          pages={814--830},
          year={2004},
          publisher={NRC Research Press}
        }

        \subsubsection{Tang}
       
        @article{Tang_et_al_2018,
          title={Characterizing drying-induced clayey soil desiccation cracking process using electrical resistivity method},
          author={Tang, Chao-Sheng and Wang, De-Yin and Zhu, Cheng and Zhou, Qi-You and Xu, Shi-Kang and Shi, Bin},
          journal={Applied Clay Science},
          volume={152},
          pages={101--112},
          year={2018},
          publisher={Elsevier}
        }
        
        @article{tang2020new,
          title={A new method for estimating salt expansion in saturated saline soils during cooling based on electrical conductivity},
          author={Tang, Rui and Zhou, Guoqing and Wang, Jianzhou and Zhao, Guangsi and Lai, Zejin and Jiu, Fengyuan},
          journal={Cold Regions Science and Technology},
          volume={170},
          pages={102943},
          year={2020},
          publisher={Elsevier}
        }

        \subsubsection{Tarantino}
        
        @book{Tarantino_et_al_2009,
          title={Laboratory and field testing of unsaturated soils},
          author={Tarantino, Alessandro and Romero, Enrique and Cui, Yu Jun},
          year={2009},
          publisher={Springer}
        }

        \subsubsection{Targa}
        
        @article{targa2019structural,
          title={Structural analysis and geophysical survey for hydrogeological diagnosis in uranium mine, Po{\c{c}}os de Caldas (Brazil)},
          author={Targa, D{\'e}bora Andrade and Moreira, C{\'e}sar Augusto and Camarero, Pedro Lemos and Casagrande, Matheus Felipe Stanfoca and Alberti, Heber Luiz Caponi},
          journal={SN Applied Sciences},
          volume={1},
          number={4},
          pages={1--12},
          year={2019},
          publisher={Springer}
        }

        \subsubsection{Tasse}
        
        @article{tasse_wood_2003,
        	title = {Wood {Cadillac} mine tailings: designing a biofilter for arsenic control},
        	shorttitle = {Wood {Cadillac} mine tailings: designing a biofilter for arsenic control},
        	journal = {Proc. of Sudbury},
        	author = {Tassé, Normand and Isabel, Denis and Fontaine, R},
        	year = {2003}
        }

        \subsubsection{Tatiya}
        
        @book{Tatiya_2005,
          title={Surface and underground excavations: methods, techniques and equipment},
          author={Tatiya, Ratan Raj},
          year={2005},
          publisher={CRC Press}
        }

        \subsubsection{Taylor}
        
        @article{Taylor_1948,
          title={Fundamentals of soil mechanics Wiley},
          author={Taylor, DW},
          journal={New York, USA},
          year={1948}
        }

    \subsection{TE}
        
        \subsubsection{Terejo}
        
        @article{tejero2015and,
          title={L-and CORNER-arrays for 3D electric resistivity tomography: an alternative for geophysical surveys in urban zones},
          author={Tejero-Andrade, Andr{\'e}s and Cifuentes, Gerardo and Ch{\'a}vez, Ren{\'e} E and L{\'o}pez-Gonz{\'a}lez, Aide{\'e} E and Delgado-Sol{\'o}rzano, Cecilia},
          journal={Near Surface Geophysics},
          volume={13},
          number={4},
          pages={355--368},
          year={2015},
          publisher={European Association of Geoscientists \& Engineers}
        }

        \subsubsection{Terry}
        
        @article{terry2016free,
          title={Free phase gas processes in a northern peatland inferred from autonomous field-scale resistivity imaging},
          author={Terry, Neil and Slater, Lee and Comas, Xavier and Reeve, Andrew S and Sch{\"a}fer, Karina VR and Yu, Zhongjie},
          journal={Water Resources Research},
          volume={52},
          number={4},
          pages={2996--3018},
          year={2016},
          publisher={Wiley Online Library}
        }

        @article{Terry_et_al_2018,
          title={MoisturEC: A New R Program for Moisture Content Estimation from Electrical Conductivity Data},
          author={Terry, Neil and Day-Lewis, Frederick D and Werkema, Dale and Lane Jr, John W},
          journal={Groundwater},
          volume={56},
          number={5},
          pages={823--831},
          year={2018},
          publisher={Wiley Online Library}
        }

    \subsection{TH}
    
        \subsubsection{Therrien}
        
        @article{Therrien_et_al_1996,
          title={Three-dimensional analysis of variably-saturated flow and solute transport in discretely-fractured porous media},
          author={Therrien, Rene and Sudicky, EA},
          journal={Journal of Contaminant Hydrology},
          volume={23},
          number={1-2},
          pages={1--44},
          year={1996},
          publisher={Elsevier}
        }

        @article{Therrien_et_al_2010,
          title={HydroGeoSphere: A three-dimensional numerical model describing fully-integrated subsurface and surface flow and solute transport},
          author={Therrien, R and McLaren, RG and Sudicky, EA and Panday, SM},
          journal={Groundwater Simulations Group, University of Waterloo, Waterloo, ON},
          year={2010}
        }
        
        \subsubsection{Thober}
        
        @article{thober2015seasonal,
          title={Seasonal soil moisture drought prediction over Europe using the North American Multi-Model Ensemble (NMME)},
          author={Thober, Stephan and Kumar, Rohini and Sheffield, Justin and Mai, Juliane and Sch{\"a}fer, David and Samaniego, Luis},
          journal={Journal of Hydrometeorology},
          volume={16},
          number={6},
          pages={2329--2344},
          year={2015}
        }

        \subsubsection{Thompson}
        
        @article{thompson2020severe,
          title={Severe impacts of the Brumadinho dam failure (Minas Gerais, Brazil) on the water quality of the Paraopeba River},
          author={Thompson, Fabiano and de Oliveira, Braulio Cherene and Cordeiro, Marcelle Candido and Masi, Bruno P and Rangel, Thiago Pessanha and Paz, Pedro and Freitas, Thamyres and Lopes, Grasiele and Silva, Bruno Sergio and Cabral, Anderson S and others},
          journal={Science of the Total Environment},
          volume={705},
          pages={135914},
          year={2020},
          publisher={Elsevier}
        }
        
    \subsection{TR}
    
        \subsubsection{Tresoldi}
        
        @article{tresoldi2018tech,
          title={Tech-Levee-Watch: experimenting an integrated geophysical system for stability assessment of levees},
          author={Tresoldi, Greta and Arosio, Diego and Hojat, Azadeh and Longoni, Laura and Papini, Monica and Zanzi, Luigi},
          year={2018}
        }

        @article{Tresoldi_et_al_2019,
          title={Long-term hydrogeophysical monitoring of the internal conditions of river levees},
          author={Tresoldi, Greta and Arosio, Diego and Hojat, Azadeh and Longoni, Laura and Papini, Monica and Zanzi, Luigi},
          journal={Engineering Geology},
          volume={259},
          pages={105139},
          year={2019},
          publisher={Elsevier}
        }
        
        @inproceedings{Tresoldi_et_al_2020_Introducing,
          title={Introducing G. RE. TA--an innovative geo-resistivimeter for long-term monitoring of earthen dams and unstable slopes},
          author={Tresoldi, G and Hojat, A and Zanzi, L and Certo, A},
          booktitle={Proceedings of the 2020 International Symposium on Slope Stability in Open Pit Mining and Civil Engineering},
          pages={487--498},
          year={2020},
          organization={Australian Centre for Geomechanics}
        }
        
        
        @article{tresoldi2020latest,
          title={The latest installation of G. RE. TA along the tailings dam of a copper mine in Chile},
          author={Tresoldi, Greta and Hojat, Azadeh and Cordova, Leopoldo and Zanzi, Luigi},
          year={2020},
          publisher={Berichte der Geologischen Bundesanstalt, 139}
        }

        @inproceedings{Tresoldi_et_al_2020_Permanent,
          title={Permanent Geoelectrical Monitoring of Tailings Dams using the Autonomous G. RE. TA System},
          author={Tresoldi, G and Hojat, A and Cordova, L and Zanzi, L and others},
          booktitle={Tailings and Mining Wastes '20},
          pages={729--739},
          year={2020}
        }

    \subsection{TS}
    
        \subsubsection{Tso}
        
        @article{tso2017improved,
          title={Improved characterisation and modelling of measurement errors in electrical resistivity tomography (ERT) surveys},
          author={Tso, Chak-Hau Michael and Kuras, Oliver and Wilkinson, Paul B and Uhlemann, Sebastian and Chambers, Jonathan E and Meldrum, Philip I and Graham, James and Sherlock, Emma F and Binley, Andrew},
          journal={Journal of Applied Geophysics},
          volume={146},
          pages={103--119},
          year={2017},
          publisher={Elsevier}
        }

        @article{Tso_et_al_2019,
          title={On the Field Estimation of Moisture Content Using Electrical Geophysics: The Impact of Petrophysical Model Uncertainty},
          author={Tso, Chak-Hau Michael and Kuras, Oliver and Binley, Andrew},
          journal={Water Resources Research},
          volume={55},
          number={8},
          pages={7196--7211},
          year={2019},
          publisher={Wiley Online Library}
        }
        
        @article{tso2020integrated,
          title={Integrated hydrogeophysical modelling and data assimilation for geoelectrical leak detection},
          author={Tso, Chak-Hau Michael and Johnson, Tim C and Song, Xuehang and Chen, Xingyuan and Kuras, Oliver and Wilkinson, Paul and Uhlemann, Sebastian and Chambers, Jonathan and Binley, Andrew},
          journal={Journal of Contaminant Hydrology},
          volume={234},
          pages={103679},
          year={2020},
          publisher={Elsevier}
        }

        @article{tso2021efficient,
          title={Efficient multiscale imaging of subsurface resistivity with uncertainty quantification using ensemble Kalman inversion},
          author={Tso, Chak-Hau Michael and Iglesias, Marco and Wilkinson, Paul and Kuras, Oliver and Chambers, Jonathan and Binley, Andrew},
          journal={Geophysical Journal International},
          volume={225},
          number={2},
          pages={887--905},
          year={2021},
          publisher={Oxford University Press}
        }
        
        \subsubsection{Tsuji}
        
        @article{tsuji2021continuous,
          title={Continuous monitoring system for safe managements of CO2 storage and geothermal reservoirs},
          author={Tsuji, Takeshi and Ikeda, Tatsunori and Matsuura, Ryosuke and Mukumoto, Kota and Hutapea, Fernando Lawrens and Kimura, Tsunehisa and Yamaoka, Koshun and Shinohara, Masanao},
          journal={Scientific reports},
          volume={11},
          number={1},
          pages={1--15},
          year={2021},
          publisher={Nature Publishing Group}
        }

    \subsection{TY}
    
        \subsubsection{Tycholiz}
        
        @article{tycholiz2016geophysical,
[truncated: 245,858 more chars]
